# Supplementary material for: Population-specific causal disease effect sizes in functionally important regions impacted by selection
Source: Nat Commun. 2021 Feb 17;12:1098. doi: 10.1038/s41467-021-21286-1 (PMC7889654; doi:10.1038/s41467-021-21286-1)
Supplement: Supplementary file 13 — Supplementary Data 15-16 [file 41467_2021_21286_MOESM13_ESM.xlsx]

## Sheet: Supplementary Data 15a
annotation	quintile	EAS h2g(C) enrichment (s.e.)	EUR h2g(C) enrichment (s.e.)	λ2(C) (s.e.)
Average LLD	1	1.391 (0.024)	1.427 (0.015)	1.086 (0.015)
Average LLD	2	1.163 (0.008)	1.168 (0.005)	1.009 (0.007)
Average LLD	3	1.014 (0.006)	1.003 (0.004)	0.971 (0.006)
Average LLD	4	0.860 (0.010)	0.845 (0.006)	0.925 (0.011)
Average LLD	5	0.575 (0.018)	0.553 (0.013)	0.867 (0.026)
Background selection statistics	1	0.401 (0.022)	0.451 (0.014)	1.278 (0.045)
Background selection statistics	2	0.677 (0.013)	0.701 (0.008)	1.174 (0.019)
Background selection statistics	3	0.875 (0.009)	0.884 (0.006)	1.064 (0.009)
Background selection statistics	4	1.213 (0.009)	1.197 (0.005)	0.937 (0.007)
Background selection statistics	5	1.841 (0.034)	1.776 (0.022)	0.819 (0.014)
CpG content	1	0.236 (0.017)	0.270 (0.009)	1.061 (0.033)
CpG content	2	0.532 (0.015)	0.561 (0.008)	1.114 (0.020)
CpG content	3	0.915 (0.011)	0.920 (0.007)	1.046 (0.010)
CpG content	4	1.250 (0.010)	1.230 (0.006)	0.993 (0.006)
CpG content	5	2.060 (0.037)	2.019 (0.022)	0.903 (0.011)
GERP NS	1	0.253 (0.046)	0.308 (0.028)	0.857 (0.036)
GERP NS	2	0.440 (0.048)	0.484 (0.030)	0.864 (0.032)
GERP NS	3	0.814 (0.019)	0.781 (0.012)	1.000 (0.020)
GERP NS	4	1.116 (0.037)	1.080 (0.023)	1.044 (0.023)
GERP NS	5	2.371 (0.081)	2.351 (0.050)	0.987 (0.016)
Nucleotide diversity	1	1.524 (0.021)	1.513 (0.013)	0.905 (0.011)
Nucleotide diversity	2	1.196 (0.009)	1.197 (0.006)	0.976 (0.007)
Nucleotide diversity	3	1.007 (0.004)	1.014 (0.003)	1.025 (0.004)
Nucleotide diversity	4	0.820 (0.007)	0.826 (0.005)	1.071 (0.009)
Nucleotide diversity	5	0.416 (0.026)	0.422 (0.017)	1.084 (0.042)
Predicted allele age	1	1.290 (0.040)	1.354 (0.024)	0.990 (0.020)
Predicted allele age	2	1.203 (0.013)	1.207 (0.008)	0.995 (0.010)
Predicted allele age	3	0.827 (0.016)	0.856 (0.010)	0.933 (0.016)
Predicted allele age	4	1.033 (0.016)	1.007 (0.009)	0.987 (0.015)
Predicted allele age	5	0.648 (0.036)	0.581 (0.022)	0.967 (0.034)
Recombination rate	1	0.968 (0.020)	0.954 (0.013)	0.837 (0.015)
Recombination rate	2	0.948 (0.013)	0.931 (0.008)	0.897 (0.013)
Recombination rate	3	1.023 (0.013)	1.001 (0.007)	0.928 (0.012)
Recombination rate	4	1.119 (0.010)	1.106 (0.006)	0.975 (0.009)
Recombination rate	5	0.907 (0.041)	0.999 (0.023)	1.179 (0.031)
SNP-specific Fst	1	0.958 (0.013)	0.987 (0.007)	1.031 (0.014)
SNP-specific Fst	2	0.963 (0.011)	0.986 (0.006)	1.032 (0.012)
SNP-specific Fst	3	0.959 (0.007)	0.975 (0.004)	1.025 (0.007)
SNP-specific Fst	4	1.009 (0.003)	1.004 (0.002)	0.997 (0.003)
SNP-specific Fst	5	1.111 (0.029)	1.047 (0.016)	0.929 (0.020)

## Sheet: Supplementary Data 15b
annotation	quintile	EAS h2g(C) enrichment (s.e.)	EUR h2g(C) enrichment (s.e.)	λ2(C) (s.e.)
Average LLD	1	1.391 (0.024)	1.427 (0.015)	1.086 (0.015)
Average LLD	2	1.163 (0.008)	1.168 (0.005)	1.009 (0.007)
Average LLD	3	1.014 (0.006)	1.003 (0.004)	0.971 (0.006)
Average LLD	4	0.860 (0.010)	0.845 (0.006)	0.925 (0.011)
Average LLD	5	0.575 (0.018)	0.553 (0.013)	0.867 (0.026)
Background selection statistics	1	0.401 (0.022)	0.451 (0.014)	1.278 (0.045)
Background selection statistics	2	0.677 (0.013)	0.701 (0.008)	1.174 (0.019)
Background selection statistics	3	0.875 (0.009)	0.884 (0.006)	1.064 (0.009)
Background selection statistics	4	1.213 (0.009)	1.197 (0.005)	0.937 (0.007)
Background selection statistics	5	1.841 (0.034)	1.776 (0.022)	0.819 (0.014)
CpG content	1	0.236 (0.017)	0.270 (0.009)	1.061 (0.033)
CpG content	2	0.532 (0.015)	0.561 (0.008)	1.114 (0.020)
CpG content	3	0.915 (0.011)	0.920 (0.007)	1.046 (0.010)
CpG content	4	1.250 (0.010)	1.230 (0.006)	0.993 (0.006)
CpG content	5	2.060 (0.037)	2.019 (0.022)	0.903 (0.011)
GERP NS	1	0.253 (0.046)	0.308 (0.028)	0.857 (0.036)
GERP NS	2	0.440 (0.048)	0.484 (0.030)	0.864 (0.032)
GERP NS	3	0.814 (0.019)	0.781 (0.012)	1.000 (0.020)
GERP NS	4	1.116 (0.037)	1.080 (0.023)	1.044 (0.023)
GERP NS	5	2.371 (0.081)	2.351 (0.050)	0.987 (0.016)
Nucleotide diversity	1	1.524 (0.021)	1.513 (0.013)	0.905 (0.011)
Nucleotide diversity	2	1.196 (0.009)	1.197 (0.006)	0.976 (0.007)
Nucleotide diversity	3	1.007 (0.004)	1.014 (0.003)	1.025 (0.004)
Nucleotide diversity	4	0.820 (0.007)	0.826 (0.005)	1.071 (0.009)
Nucleotide diversity	5	0.416 (0.026)	0.422 (0.017)	1.084 (0.042)
Predicted allele age	1	1.290 (0.040)	1.354 (0.024)	0.990 (0.020)
Predicted allele age	2	1.203 (0.013)	1.207 (0.008)	0.995 (0.010)
Predicted allele age	3	0.827 (0.016)	0.856 (0.010)	0.933 (0.016)
Predicted allele age	4	1.033 (0.016)	1.007 (0.009)	0.987 (0.015)
Predicted allele age	5	0.648 (0.036)	0.581 (0.022)	0.967 (0.034)
Recombination rate	1	0.968 (0.020)	0.954 (0.013)	0.837 (0.015)
Recombination rate	2	0.948 (0.013)	0.931 (0.008)	0.897 (0.013)
Recombination rate	3	1.023 (0.013)	1.001 (0.007)	0.928 (0.012)
Recombination rate	4	1.119 (0.010)	1.106 (0.006)	0.975 (0.009)
Recombination rate	5	0.907 (0.041)	0.999 (0.023)	1.179 (0.031)
SNP-specific Fst	1	0.958 (0.013)	0.987 (0.007)	1.031 (0.014)
SNP-specific Fst	2	0.963 (0.011)	0.986 (0.006)	1.032 (0.012)
SNP-specific Fst	3	0.959 (0.007)	0.975 (0.004)	1.025 (0.007)
SNP-specific Fst	4	1.009 (0.003)	1.004 (0.002)	0.997 (0.003)
SNP-specific Fst	5	1.111 (0.029)	1.047 (0.016)	0.929 (0.020)

## Sheet: Supplementary Data 15c
annotation	quintile	EAS h2g(C) enrichment (s.e.)	EUR h2g(C) enrichment (s.e.)	λ2(C) (s.e.)
Average LLD	1	1.391 (0.024)	1.427 (0.015)	1.068 (0.012)
Average LLD	2	1.163 (0.008)	1.168 (0.005)	1.008 (0.006)
Average LLD	3	1.014 (0.006)	1.003 (0.004)	0.973 (0.006)
Average LLD	4	0.860 (0.010)	0.845 (0.006)	0.932 (0.010)
Average LLD	5	0.575 (0.018)	0.553 (0.013)	0.897 (0.021)
Background selection statistics	1	0.401 (0.022)	0.451 (0.014)	1.227 (0.033)
Background selection statistics	2	0.677 (0.013)	0.701 (0.008)	1.151 (0.016)
Background selection statistics	3	0.875 (0.009)	0.884 (0.006)	1.058 (0.008)
Background selection statistics	4	1.213 (0.009)	1.197 (0.005)	0.944 (0.006)
Background selection statistics	5	1.841 (0.034)	1.776 (0.022)	0.852 (0.011)
CpG content	1	0.236 (0.017)	0.270 (0.009)	1.071 (0.027)
CpG content	2	0.532 (0.015)	0.561 (0.008)	1.105 (0.018)
CpG content	3	0.915 (0.011)	0.920 (0.007)	1.042 (0.009)
CpG content	4	1.250 (0.010)	1.230 (0.006)	0.994 (0.005)
CpG content	5	2.060 (0.037)	2.019 (0.022)	0.926 (0.009)
GERP NS	1	0.253 (0.046)	0.308 (0.028)	0.934 (0.021)
GERP NS	2	0.440 (0.048)	0.484 (0.030)	0.934 (0.020)
GERP NS	3	0.814 (0.019)	0.781 (0.012)	1.002 (0.016)
GERP NS	4	1.116 (0.037)	1.080 (0.023)	1.036 (0.017)
GERP NS	5	2.371 (0.081)	2.351 (0.050)	0.996 (0.011)
Nucleotide diversity	1	1.524 (0.021)	1.513 (0.013)	0.920 (0.010)
Nucleotide diversity	2	1.196 (0.009)	1.197 (0.006)	0.979 (0.007)
Nucleotide diversity	3	1.007 (0.004)	1.014 (0.003)	1.023 (0.004)
Nucleotide diversity	4	0.820 (0.007)	0.826 (0.005)	1.064 (0.008)
Nucleotide diversity	5	0.416 (0.026)	0.422 (0.017)	1.068 (0.027)
Predicted allele age	1	1.290 (0.040)	1.354 (0.024)	0.998 (0.014)
Predicted allele age	2	1.203 (0.013)	1.207 (0.008)	0.996 (0.009)
Predicted allele age	3	0.827 (0.016)	0.856 (0.010)	0.945 (0.013)
Predicted allele age	4	1.033 (0.016)	1.007 (0.009)	0.991 (0.013)
Predicted allele age	5	0.648 (0.036)	0.581 (0.022)	0.992 (0.023)
Recombination rate	1	0.968 (0.020)	0.954 (0.013)	0.862 (0.014)
Recombination rate	2	0.948 (0.013)	0.931 (0.008)	0.907 (0.012)
Recombination rate	3	1.023 (0.013)	1.001 (0.007)	0.937 (0.011)
Recombination rate	4	1.119 (0.010)	1.106 (0.006)	0.978 (0.008)
Recombination rate	5	0.907 (0.041)	0.999 (0.023)	1.128 (0.020)
SNP-specific Fst	1	0.958 (0.013)	0.987 (0.007)	1.028 (0.012)
SNP-specific Fst	2	0.963 (0.011)	0.986 (0.006)	1.028 (0.010)
SNP-specific Fst	3	0.959 (0.007)	0.975 (0.004)	1.022 (0.007)
SNP-specific Fst	4	1.009 (0.003)	1.004 (0.002)	0.998 (0.003)
SNP-specific Fst	5	1.111 (0.029)	1.047 (0.016)	0.946 (0.016)

## Sheet: Supplementary Data 15d
annotation	quintile	EAS h2g(C) enrichment (s.e.)	EUR h2g(C) enrichment (s.e.)	λ2(C) (s.e.)
Average LLD	1	1.380 (0.031)	1.409 (0.019)	1.093 (0.019)
Average LLD	2	1.152 (0.010)	1.163 (0.006)	1.020 (0.009)
Average LLD	3	1.013 (0.007)	1.006 (0.004)	0.975 (0.008)
Average LLD	4	0.865 (0.013)	0.853 (0.008)	0.921 (0.013)
Average LLD	5	0.594 (0.023)	0.568 (0.016)	0.831 (0.033)
Background selection statistics	1	0.409 (0.028)	0.459 (0.017)	1.259 (0.057)
Background selection statistics	2	0.682 (0.017)	0.705 (0.011)	1.184 (0.027)
Background selection statistics	3	0.878 (0.011)	0.887 (0.007)	1.077 (0.012)
Background selection statistics	4	1.209 (0.011)	1.193 (0.007)	0.939 (0.009)
Background selection statistics	5	1.827 (0.043)	1.767 (0.027)	0.803 (0.018)
CpG content	1	0.262 (0.022)	0.295 (0.011)	1.063 (0.041)
CpG content	2	0.548 (0.019)	0.577 (0.010)	1.099 (0.024)
CpG content	3	0.919 (0.014)	0.926 (0.009)	1.044 (0.013)
CpG content	4	1.242 (0.012)	1.223 (0.007)	0.990 (0.008)
CpG content	5	2.022 (0.047)	1.979 (0.027)	0.909 (0.014)
GERP NS	1	0.269 (0.053)	0.334 (0.034)	0.826 (0.043)
GERP NS	2	0.454 (0.057)	0.510 (0.036)	0.827 (0.039)
GERP NS	3	0.798 (0.024)	0.783 (0.015)	0.996 (0.024)
GERP NS	4	1.066 (0.045)	1.070 (0.027)	1.074 (0.031)
GERP NS	5	2.392 (0.098)	2.307 (0.060)	0.988 (0.021)
Nucleotide diversity	1	1.511 (0.026)	1.515 (0.016)	0.901 (0.014)
Nucleotide diversity	2	1.188 (0.011)	1.199 (0.008)	0.977 (0.009)
Nucleotide diversity	3	1.004 (0.005)	1.015 (0.004)	1.024 (0.006)
Nucleotide diversity	4	0.823 (0.009)	0.826 (0.006)	1.067 (0.011)
Nucleotide diversity	5	0.440 (0.033)	0.418 (0.021)	1.069 (0.051)
Predicted allele age	1	1.292 (0.048)	1.362 (0.029)	0.990 (0.025)
Predicted allele age	2	1.200 (0.017)	1.210 (0.010)	1.000 (0.012)
Predicted allele age	3	0.837 (0.020)	0.862 (0.012)	0.921 (0.019)
Predicted allele age	4	1.031 (0.018)	1.000 (0.011)	0.985 (0.019)
Predicted allele age	5	0.645 (0.044)	0.567 (0.027)	0.960 (0.041)
Recombination rate	1	0.971 (0.026)	0.967 (0.015)	0.823 (0.019)
Recombination rate	2	0.947 (0.017)	0.939 (0.010)	0.902 (0.015)
Recombination rate	3	1.022 (0.015)	1.003 (0.009)	0.944 (0.015)
Recombination rate	4	1.108 (0.013)	1.100 (0.008)	0.989 (0.012)
Recombination rate	5	0.905 (0.050)	0.980 (0.028)	1.167 (0.038)
SNP-specific Fst	1	0.958 (0.016)	0.988 (0.009)	1.027 (0.016)
SNP-specific Fst	2	0.961 (0.014)	0.989 (0.007)	1.028 (0.014)
SNP-specific Fst	3	0.958 (0.008)	0.978 (0.004)	1.021 (0.009)
SNP-specific Fst	4	1.009 (0.003)	1.004 (0.002)	0.996 (0.003)
SNP-specific Fst	5	1.114 (0.034)	1.042 (0.019)	0.940 (0.024)

## Sheet: Supplementary Data 16a
annotation	EAS h2g(C) enrichment (s.e.)	EUR h2g(C) enrichment (s.e.)	λ2(C) (s.e.)
Coding	6.040 (0.752)	6.388 (0.442)	0.426 (0.106)
Conserved	9.848 (0.772)	9.591 (0.476)	0.580 (0.059)
CTCF	-0.150 (0.629)	0.198 (0.345)	0.172 (0.243)
DGF	3.263 (0.290)	3.374 (0.185)	0.663 (0.080)
DHS peaks	3.502 (0.353)	3.215 (0.189)	0.880 (0.097)
DHS	2.559 (0.233)	2.619 (0.144)	0.933 (0.100)
Enhancer (Andersson)	8.377 (1.798)	6.791 (1.068)	0.129 (0.118)
Enhancer (Hoffman)	5.268 (0.386)	4.684 (0.248)	0.694 (0.072)
Fetal DHS	3.798 (0.346)	4.028 (0.206)	0.726 (0.088)
H3K27ac (Hnisz)	1.957 (0.043)	2.074 (0.025)	0.926 (0.019)
H3K27ac (PGC2)	2.647 (0.097)	2.729 (0.065)	0.866 (0.037)
H3K4me1 peaks	3.395 (0.215)	3.177 (0.124)	0.853 (0.064)
H3K4me1	2.201 (0.069)	2.167 (0.044)	0.879 (0.031)
H3K4me3 peaks	4.409 (0.539)	4.536 (0.325)	0.638 (0.109)
H3K4me3	3.674 (0.177)	3.998 (0.124)	0.889 (0.046)
H3K9ac peaks	5.292 (0.576)	5.390 (0.373)	0.615 (0.097)
H3K9ac	4.414 (0.210)	4.229 (0.135)	0.753 (0.038)
Intron	1.271 (0.027)	1.213 (0.017)	0.920 (0.023)
Promoter Flanking	1.246 (1.163)	2.712 (0.698)	0.246 (0.333)
Promoter	3.671 (0.401)	4.854 (0.251)	0.374 (0.070)
Repressed	0.377 (0.061)	0.395 (0.036)	0.823 (0.126)
Super Enhancer	2.732 (0.068)	2.680 (0.041)	0.860 (0.021)
TFBS	4.236 (0.283)	3.859 (0.162)	0.806 (0.065)
Transcribed	1.272 (0.075)	1.184 (0.043)	0.861 (0.058)
TSS	9.078 (0.740)	9.644 (0.517)	0.636 (0.064)
3' UTR	4.084 (0.667)	3.825 (0.399)	0.534 (0.158)
5' UTR	4.859 (1.250)	4.768 (0.688)	0.092 (0.118)
Weak Enhancer	3.069 (0.728)	2.649 (0.429)	0.349 (0.227)
GERP RS ≥ 4	2.818 (0.194)	2.653 (0.110)	0.709 (0.062)
Coding ± 500bp	3.593 (0.214)	3.402 (0.142)	0.689 (0.054)
Conserved ± 500bp	1.819 (0.074)	1.866 (0.047)	0.979 (0.044)
CTCF ± 500bp	1.249 (0.220)	0.735 (0.129)	0.300 (0.158)
DGF ± 500bp	1.564 (0.051)	1.565 (0.027)	0.893 (0.033)
DHS ± 500bp	1.455 (0.057)	1.556 (0.035)	0.922 (0.040)
Enhancer (Andersson) ± 500bp	3.882 (0.561)	3.841 (0.315)	0.585 (0.084)
Enhancer (Hoffman) ± 500bp	4.223 (0.195)	4.289 (0.129)	0.729 (0.040)
Fetal DHS ± 500bp	2.043 (0.101)	2.286 (0.063)	0.930 (0.050)
H3K27ac (Hnisz) ± 500bp	1.928 (0.040)	1.938 (0.023)	0.907 (0.020)
H3K27ac (PGC2) ± 500bp	2.272 (0.062)	2.325 (0.036)	0.943 (0.029)
H3K4me1 ± 500bp	1.558 (0.029)	1.486 (0.018)	0.906 (0.020)
H3K4me3 ± 500bp	2.419 (0.092)	2.645 (0.060)	0.838 (0.036)
H3K9ac ± 500bp	2.698 (0.103)	2.770 (0.069)	0.766 (0.035)
Intron ± 500bp	1.398 (0.022)	1.382 (0.015)	0.929 (0.017)
Promoter Flanking ± 500bp	2.140 (0.368)	2.803 (0.226)	0.601 (0.161)
Promoter ± 500bp	3.664 (0.271)	3.903 (0.172)	0.637 (0.063)
Repressed ± 500bp	0.422 (0.022)	0.454 (0.014)	1.099 (0.038)
Super Enhancer ± 500bp	2.790 (0.065)	2.638 (0.039)	0.842 (0.021)
TFBS ± 500bp	2.016 (0.072)	1.921 (0.049)	0.925 (0.041)
Transcribed ± 500bp	0.905 (0.023)	0.913 (0.014)	0.960 (0.028)
TSS ± 500bp	6.872 (0.385)	7.786 (0.274)	0.676 (0.045)
3' UTR ± 500bp	3.413 (0.325)	2.817 (0.189)	0.489 (0.098)
5' UTR ± 500bp	3.380 (0.349)	3.886 (0.228)	0.540 (0.085)
Weak Enhancer ± 500bp	2.495 (0.200)	2.223 (0.124)	0.603 (0.074)

## Sheet: Supplementary Data 16b
annotation	EAS h2g(C) enrichment (s.e.)	EUR h2g(C) enrichment (s.e.)	λ2(C) (s.e.)
Coding	6.040 (0.752)	6.388 (0.442)	0.921 (0.033)
Conserved	9.848 (0.772)	9.591 (0.476)	0.926 (0.019)
CTCF	-0.150 (0.629)	0.198 (0.345)	0.914 (0.038)
DGF	3.263 (0.290)	3.374 (0.185)	0.985 (0.011)
DHS peaks	3.502 (0.353)	3.215 (0.189)	1.013 (0.014)
DHS	2.559 (0.233)	2.619 (0.144)	1.030 (0.012)
Enhancer (Andersson)	8.377 (1.798)	6.791 (1.068)	0.864 (0.052)
Enhancer (Hoffman)	5.268 (0.386)	4.684 (0.248)	0.963 (0.021)
Fetal DHS	3.798 (0.346)	4.028 (0.206)	1.019 (0.016)
H3K27ac (Hnisz)	1.957 (0.043)	2.074 (0.025)	0.962 (0.011)
H3K27ac (PGC2)	2.647 (0.097)	2.729 (0.065)	0.980 (0.012)
H3K4me1 peaks	3.395 (0.215)	3.177 (0.124)	1.003 (0.012)
H3K4me1	2.201 (0.069)	2.167 (0.044)	0.973 (0.011)
H3K4me3 peaks	4.409 (0.539)	4.536 (0.325)	0.989 (0.018)
H3K4me3	3.674 (0.177)	3.998 (0.124)	0.983 (0.014)
H3K9ac peaks	5.292 (0.576)	5.390 (0.373)	0.978 (0.017)
H3K9ac	4.414 (0.210)	4.229 (0.135)	0.946 (0.014)
Intron	1.271 (0.027)	1.213 (0.017)	0.960 (0.013)
Promoter Flanking	1.246 (1.163)	2.712 (0.698)	0.959 (0.047)
Promoter	3.671 (0.401)	4.854 (0.251)	0.898 (0.031)
Repressed	0.377 (0.061)	0.395 (0.036)	1.012 (0.017)
Super Enhancer	2.732 (0.068)	2.680 (0.041)	0.917 (0.014)
TFBS	4.236 (0.283)	3.859 (0.162)	0.997 (0.010)
Transcribed	1.272 (0.075)	1.184 (0.043)	0.995 (0.014)
TSS	9.078 (0.740)	9.644 (0.517)	0.946 (0.023)
3' UTR	4.084 (0.667)	3.825 (0.399)	0.939 (0.030)
5' UTR	4.859 (1.250)	4.768 (0.688)	0.886 (0.042)
Weak Enhancer	3.069 (0.728)	2.649 (0.429)	0.940 (0.025)
GERP RS ≥ 4	2.818 (0.194)	2.653 (0.110)	0.964 (0.023)
Coding ± 500bp	3.593 (0.214)	3.402 (0.142)	0.925 (0.024)
Conserved ± 500bp	1.819 (0.074)	1.866 (0.047)	1.019 (0.013)
CTCF ± 500bp	1.249 (0.220)	0.735 (0.129)	0.866 (0.028)
DGF ± 500bp	1.564 (0.051)	1.565 (0.027)	0.977 (0.013)
DHS ± 500bp	1.455 (0.057)	1.556 (0.035)	0.997 (0.012)
Enhancer (Andersson) ± 500bp	3.882 (0.561)	3.841 (0.315)	0.935 (0.034)
Enhancer (Hoffman) ± 500bp	4.223 (0.195)	4.289 (0.129)	0.920 (0.017)
Fetal DHS ± 500bp	2.043 (0.101)	2.286 (0.063)	1.007 (0.014)
H3K27ac (Hnisz) ± 500bp	1.928 (0.040)	1.938 (0.023)	0.954 (0.011)
H3K27ac (PGC2) ± 500bp	2.272 (0.062)	2.325 (0.036)	0.984 (0.013)
H3K4me1 ± 500bp	1.558 (0.029)	1.486 (0.018)	0.963 (0.010)
H3K4me3 ± 500bp	2.419 (0.092)	2.645 (0.060)	0.960 (0.014)
H3K9ac ± 500bp	2.698 (0.103)	2.770 (0.069)	0.935 (0.014)
Intron ± 500bp	1.398 (0.022)	1.382 (0.015)	0.957 (0.012)
Promoter Flanking ± 500bp	2.140 (0.368)	2.803 (0.226)	0.997 (0.034)
Promoter ± 500bp	3.664 (0.271)	3.903 (0.172)	0.908 (0.029)
Repressed ± 500bp	0.422 (0.022)	0.454 (0.014)	1.073 (0.017)
Super Enhancer ± 500bp	2.790 (0.065)	2.638 (0.039)	0.902 (0.014)
TFBS ± 500bp	2.016 (0.072)	1.921 (0.049)	0.987 (0.013)
Transcribed ± 500bp	0.905 (0.023)	0.913 (0.014)	0.994 (0.011)
TSS ± 500bp	6.872 (0.385)	7.786 (0.274)	0.908 (0.020)
3' UTR ± 500bp	3.413 (0.325)	2.817 (0.189)	0.932 (0.033)
5' UTR ± 500bp	3.380 (0.349)	3.886 (0.228)	0.947 (0.035)
Weak Enhancer ± 500bp	2.495 (0.200)	2.223 (0.124)	0.965 (0.020)

## Sheet: Supplementary Data 16c
annotation	EAS h2g(C) enrichment (s.e.)	EUR h2g(C) enrichment (s.e.)	λ2(C) (s.e.)
Coding	6.040 (0.752)	6.388 (0.442)	0.974 (0.019)
Conserved	9.848 (0.772)	9.591 (0.476)	0.961 (0.011)
CTCF	-0.150 (0.629)	0.198 (0.345)	0.978 (0.020)
DGF	3.263 (0.290)	3.374 (0.185)	0.994 (0.006)
DHS peaks	3.502 (0.353)	3.215 (0.189)	1.010 (0.007)
DHS	2.559 (0.233)	2.619 (0.144)	1.018 (0.006)
Enhancer (Andersson)	8.377 (1.798)	6.791 (1.068)	0.959 (0.030)
Enhancer (Hoffman)	5.268 (0.386)	4.684 (0.248)	0.985 (0.012)
Fetal DHS	3.798 (0.346)	4.028 (0.206)	1.016 (0.008)
H3K27ac (Hnisz)	1.957 (0.043)	2.074 (0.025)	0.975 (0.008)
H3K27ac (PGC2)	2.647 (0.097)	2.729 (0.065)	0.991 (0.007)
H3K4me1 peaks	3.395 (0.215)	3.177 (0.124)	1.005 (0.007)
H3K4me1	2.201 (0.069)	2.167 (0.044)	0.986 (0.007)
H3K4me3 peaks	4.409 (0.539)	4.536 (0.325)	0.998 (0.010)
H3K4me3	3.674 (0.177)	3.998 (0.124)	0.992 (0.008)
H3K9ac peaks	5.292 (0.576)	5.390 (0.373)	0.992 (0.009)
H3K9ac	4.414 (0.210)	4.229 (0.135)	0.972 (0.008)
Intron	1.271 (0.027)	1.213 (0.017)	0.974 (0.009)
Promoter Flanking	1.246 (1.163)	2.712 (0.698)	1.015 (0.024)
Promoter	3.671 (0.401)	4.854 (0.251)	0.957 (0.019)
Repressed	0.377 (0.061)	0.395 (0.036)	1.009 (0.009)
Super Enhancer	2.732 (0.068)	2.680 (0.041)	0.942 (0.011)
TFBS	4.236 (0.283)	3.859 (0.162)	1.001 (0.006)
Transcribed	1.272 (0.075)	1.184 (0.043)	1.000 (0.008)
TSS	9.078 (0.740)	9.644 (0.517)	0.980 (0.014)
3' UTR	4.084 (0.667)	3.825 (0.399)	0.914 (0.029)
5' UTR	4.859 (1.250)	4.768 (0.688)	0.904 (0.030)
Weak Enhancer	3.069 (0.728)	2.649 (0.429)	0.977 (0.013)
GERP RS ≥ 4	2.818 (0.194)	2.653 (0.110)	0.987 (0.014)
Coding ± 500bp	3.593 (0.214)	3.402 (0.142)	0.962 (0.015)
Conserved ± 500bp	1.819 (0.074)	1.866 (0.047)	1.013 (0.007)
CTCF ± 500bp	1.249 (0.220)	0.735 (0.129)	0.936 (0.016)
DGF ± 500bp	1.564 (0.051)	1.565 (0.027)	0.989 (0.008)
DHS ± 500bp	1.455 (0.057)	1.556 (0.035)	1.001 (0.007)
Enhancer (Andersson) ± 500bp	3.882 (0.561)	3.841 (0.315)	0.975 (0.020)
Enhancer (Hoffman) ± 500bp	4.223 (0.195)	4.289 (0.129)	0.955 (0.010)
Fetal DHS ± 500bp	2.043 (0.101)	2.286 (0.063)	1.007 (0.008)
H3K27ac (Hnisz) ± 500bp	1.928 (0.040)	1.938 (0.023)	0.970 (0.008)
H3K27ac (PGC2) ± 500bp	2.272 (0.062)	2.325 (0.036)	0.992 (0.009)
H3K4me1 ± 500bp	1.558 (0.029)	1.486 (0.018)	0.978 (0.007)
H3K4me3 ± 500bp	2.419 (0.092)	2.645 (0.060)	0.978 (0.008)
H3K9ac ± 500bp	2.698 (0.103)	2.770 (0.069)	0.964 (0.008)
Intron ± 500bp	1.398 (0.022)	1.382 (0.015)	0.970 (0.009)
Promoter Flanking ± 500bp	2.140 (0.368)	2.803 (0.226)	1.019 (0.018)
Promoter ± 500bp	3.664 (0.271)	3.903 (0.172)	0.954 (0.018)
Repressed ± 500bp	0.422 (0.022)	0.454 (0.014)	1.053 (0.011)
Super Enhancer ± 500bp	2.790 (0.065)	2.638 (0.039)	0.930 (0.011)
TFBS ± 500bp	2.016 (0.072)	1.921 (0.049)	0.993 (0.007)
Transcribed ± 500bp	0.905 (0.023)	0.913 (0.014)	0.998 (0.007)
TSS ± 500bp	6.872 (0.385)	7.786 (0.274)	0.951 (0.013)
3' UTR ± 500bp	3.413 (0.325)	2.817 (0.189)	0.971 (0.020)
5' UTR ± 500bp	3.380 (0.349)	3.886 (0.228)	0.984 (0.021)
Weak Enhancer ± 500bp	2.495 (0.200)	2.223 (0.124)	0.986 (0.011)

## Sheet: Supplementary Data 16d
annotation	EAS h2g(C) enrichment (s.e.)	EUR h2g(C) enrichment (s.e.)	λ2(C) (s.e.)
Coding	5.845 (0.910)	6.311 (0.517)	0.897 (0.044)
Conserved	10.408 (0.965)	9.363 (0.581)	0.928 (0.023)
CTCF	-0.135 (0.782)	-0.016 (0.434)	0.934 (0.046)
DGF	3.210 (0.346)	3.450 (0.228)	0.986 (0.014)
DHS peaks	3.095 (0.416)	2.936 (0.228)	1.026 (0.019)
DHS	2.496 (0.271)	2.404 (0.173)	1.030 (0.016)
Enhancer (Andersson)	8.988 (2.208)	5.056 (1.185)	0.865 (0.066)
Enhancer (Hoffman)	5.037 (0.455)	4.408 (0.288)	0.971 (0.026)
Fetal DHS	3.452 (0.410)	3.769 (0.250)	1.032 (0.020)
H3K27ac (Hnisz)	1.900 (0.055)	2.029 (0.031)	0.962 (0.014)
H3K27ac (PGC2)	2.541 (0.120)	2.650 (0.079)	0.994 (0.016)
H3K4me1 peaks	3.175 (0.248)	3.082 (0.152)	1.004 (0.015)
H3K4me1	2.132 (0.088)	2.081 (0.054)	0.978 (0.014)
H3K4me3 peaks	4.179 (0.624)	4.250 (0.386)	1.006 (0.023)
H3K4me3	3.411 (0.204)	3.738 (0.151)	0.991 (0.018)
H3K9ac peaks	5.445 (0.693)	4.970 (0.432)	0.987 (0.023)
H3K9ac	4.090 (0.255)	3.810 (0.161)	0.953 (0.017)
Intron	1.275 (0.033)	1.200 (0.021)	0.950 (0.017)
Promoter Flanking	0.803 (1.373)	3.153 (0.859)	0.921 (0.062)
Promoter	3.383 (0.508)	4.652 (0.307)	0.853 (0.040)
Repressed	0.437 (0.076)	0.448 (0.045)	1.015 (0.021)
Super Enhancer	2.696 (0.086)	2.619 (0.051)	0.930 (0.017)
TFBS	3.920 (0.348)	3.639 (0.194)	1.004 (0.013)
Transcribed	1.305 (0.088)	1.201 (0.051)	0.974 (0.019)
TSS	8.338 (0.897)	9.016 (0.622)	0.960 (0.029)
3' UTR	3.867 (0.826)	3.656 (0.472)	0.949 (0.033)
5' UTR	4.218 (1.478)	4.883 (0.816)	0.917 (0.053)
Weak Enhancer	3.078 (0.870)	2.615 (0.502)	0.939 (0.028)
GERP RS ≥ 4	2.986 (0.236)	2.681 (0.136)	0.940 (0.029)
Coding ± 500bp	3.507 (0.271)	3.263 (0.171)	0.911 (0.030)
Conserved ± 500bp	1.828 (0.092)	1.833 (0.055)	1.021 (0.016)
CTCF ± 500bp	1.283 (0.261)	0.764 (0.155)	0.875 (0.034)
DGF ± 500bp	1.542 (0.065)	1.545 (0.034)	0.996 (0.015)
DHS ± 500bp	1.385 (0.071)	1.523 (0.044)	1.012 (0.014)
Enhancer (Andersson) ± 500bp	3.689 (0.666)	3.559 (0.375)	0.938 (0.045)
Enhancer (Hoffman) ± 500bp	3.940 (0.238)	3.952 (0.154)	0.930 (0.022)
Fetal DHS ± 500bp	1.961 (0.123)	2.167 (0.079)	1.016 (0.017)
H3K27ac (Hnisz) ± 500bp	1.896 (0.050)	1.905 (0.029)	0.951 (0.014)
H3K27ac (PGC2) ± 500bp	2.214 (0.077)	2.231 (0.045)	0.983 (0.017)
H3K4me1 ± 500bp	1.537 (0.036)	1.468 (0.022)	0.976 (0.012)
H3K4me3 ± 500bp	2.336 (0.113)	2.499 (0.073)	0.974 (0.017)
H3K9ac ± 500bp	2.597 (0.123)	2.628 (0.084)	0.952 (0.017)
Intron ± 500bp	1.408 (0.027)	1.360 (0.018)	0.950 (0.015)
Promoter Flanking ± 500bp	1.847 (0.433)	2.651 (0.268)	0.980 (0.044)
Promoter ± 500bp	3.460 (0.330)	3.573 (0.206)	0.914 (0.038)
Repressed ± 500bp	0.446 (0.027)	0.481 (0.017)	1.076 (0.022)
Super Enhancer ± 500bp	2.726 (0.082)	2.593 (0.048)	0.904 (0.017)
TFBS ± 500bp	1.953 (0.091)	1.841 (0.061)	0.988 (0.015)
Transcribed ± 500bp	0.936 (0.029)	0.925 (0.017)	0.982 (0.014)
TSS ± 500bp	6.301 (0.471)	7.356 (0.329)	0.934 (0.026)
3' UTR ± 500bp	3.460 (0.415)	2.760 (0.225)	0.918 (0.040)
5' UTR ± 500bp	2.929 (0.409)	3.474 (0.266)	0.967 (0.049)
Weak Enhancer ± 500bp	2.353 (0.249)	2.186 (0.151)	0.967 (0.026)
