# Supplementary material for: Population-specific causal disease effect sizes in functionally important regions impacted by selection
Source: Nat Commun. 2021 Feb 17;12:1098. doi: 10.1038/s41467-021-21286-1 (PMC7889654; doi:10.1038/s41467-021-21286-1)
Supplement: Supplementary file 14 — Supplementary Data 17 [file 41467_2021_21286_MOESM14_ESM.xlsx]

## Sheet: Supplementary Data 17a
	Expected	Expected	Expected
annotation	EAS h2g(C) enrichment (s.e.)	EUR h2g(C) enrichment (s.e.)	λ2(C) (s.e.)
Coding	2.776 (0.073)	2.740 (0.047)	0.877 (0.025)
Conserved	2.378 (0.102)	2.371 (0.064)	0.909 (0.037)
CTCF	1.405 (0.013)	1.399 (0.008)	0.970 (0.009)
DGF	1.547 (0.020)	1.541 (0.012)	0.961 (0.013)
DHS	1.533 (0.028)	1.535 (0.017)	0.990 (0.018)
Enhancer (Hoffman)	1.838 (0.025)	1.827 (0.016)	0.927 (0.014)
Fetal DHS	1.697 (0.036)	1.700 (0.022)	0.982 (0.021)
H3K27ac (Hnisz)	1.517 (0.013)	1.510 (0.008)	0.939 (0.008)
H3K27ac (PGC2)	1.563 (0.015)	1.556 (0.010)	0.940 (0.010)
H3K4me1	1.516 (0.016)	1.509 (0.010)	0.954 (0.011)
H3K4me3	1.696 (0.021)	1.684 (0.014)	0.921 (0.013)
H3K9ac	1.967 (0.028)	1.952 (0.019)	0.908 (0.014)
Intron	1.431 (0.011)	1.422 (0.008)	0.915 (0.008)
Promoter	2.079 (0.031)	2.050 (0.021)	0.864 (0.015)
Repressed	0.637 (0.010)	0.645 (0.006)	1.153 (0.018)
Super Enhancer	1.726 (0.018)	1.718 (0.012)	0.921 (0.010)
TFBS	1.597 (0.019)	1.587 (0.013)	0.949 (0.013)
Transcribed	1.330 (0.011)	1.324 (0.007)	0.895 (0.008)
TSS	2.255 (0.039)	2.234 (0.026)	0.873 (0.017)
Weak Enhancer	1.795 (0.024)	1.787 (0.016)	0.947 (0.014)

## Sheet: Supplementary Data 17b
	Expected	Expected	Expected
annotation	EAS h2g(C) enrichment (s.e.)	EUR h2g(C) enrichment (s.e.)	λ2(C) (s.e.)
Coding	2.776 (0.073)	2.740 (0.047)	0.884 (0.024)
Conserved	2.378 (0.102)	2.371 (0.064)	0.936 (0.032)
CTCF	1.405 (0.013)	1.399 (0.008)	0.970 (0.009)
DGF	1.547 (0.020)	1.541 (0.012)	0.967 (0.012)
DHS	1.533 (0.028)	1.535 (0.017)	0.995 (0.015)
Enhancer (Hoffman)	1.838 (0.025)	1.827 (0.016)	0.931 (0.013)
Fetal DHS	1.697 (0.036)	1.700 (0.022)	0.988 (0.018)
H3K27ac (Hnisz)	1.517 (0.013)	1.510 (0.008)	0.954 (0.007)
H3K27ac (PGC2)	1.563 (0.015)	1.556 (0.010)	0.953 (0.008)
H3K4me1	1.516 (0.016)	1.509 (0.010)	0.968 (0.008)
H3K4me3	1.696 (0.021)	1.684 (0.014)	0.932 (0.011)
H3K9ac	1.967 (0.028)	1.952 (0.019)	0.923 (0.012)
Intron	1.431 (0.011)	1.422 (0.008)	0.933 (0.007)
Promoter	2.079 (0.031)	2.050 (0.021)	0.870 (0.014)
Repressed	0.637 (0.010)	0.645 (0.006)	1.119 (0.013)
Super Enhancer	1.726 (0.018)	1.718 (0.012)	0.933 (0.009)
TFBS	1.597 (0.019)	1.587 (0.013)	0.956 (0.011)
Transcribed	1.330 (0.011)	1.324 (0.007)	0.913 (0.006)
TSS	2.255 (0.039)	2.234 (0.026)	0.878 (0.016)
Weak Enhancer	1.795 (0.024)	1.787 (0.016)	0.949 (0.013)

## Sheet: Supplementary Data 17c
	Expected	Expected	Expected
annotation	EAS h2g(C) enrichment (s.e.)	EUR h2g(C) enrichment (s.e.)	λ2(C) (s.e.)
Coding	2.776 (0.073)	2.740 (0.047)	0.891 (0.023)
Conserved	2.378 (0.102)	2.371 (0.064)	0.953 (0.028)
CTCF	1.405 (0.013)	1.399 (0.008)	0.971 (0.009)
DGF	1.547 (0.020)	1.541 (0.012)	0.972 (0.010)
DHS	1.533 (0.028)	1.535 (0.017)	0.998 (0.013)
Enhancer (Hoffman)	1.838 (0.025)	1.827 (0.016)	0.935 (0.012)
Fetal DHS	1.697 (0.036)	1.700 (0.022)	0.991 (0.016)
H3K27ac (Hnisz)	1.517 (0.013)	1.510 (0.008)	0.964 (0.005)
H3K27ac (PGC2)	1.563 (0.015)	1.556 (0.010)	0.961 (0.007)
H3K4me1	1.516 (0.016)	1.509 (0.010)	0.976 (0.006)
H3K4me3	1.696 (0.021)	1.684 (0.014)	0.941 (0.010)
H3K9ac	1.967 (0.028)	1.952 (0.019)	0.935 (0.011)
Intron	1.431 (0.011)	1.422 (0.008)	0.945 (0.006)
Promoter	2.079 (0.031)	2.050 (0.021)	0.876 (0.014)
Repressed	0.637 (0.010)	0.645 (0.006)	1.096 (0.010)
Super Enhancer	1.726 (0.018)	1.718 (0.012)	0.942 (0.008)
TFBS	1.597 (0.019)	1.587 (0.013)	0.962 (0.010)
Transcribed	1.330 (0.011)	1.324 (0.007)	0.926 (0.006)
TSS	2.255 (0.039)	2.234 (0.026)	0.882 (0.016)
Weak Enhancer	1.795 (0.024)	1.787 (0.016)	0.950 (0.013)
