# Supplementary material for: Population-specific causal disease effect sizes in functionally important regions impacted by selection
Source: Nat Commun. 2021 Feb 17;12:1098. doi: 10.1038/s41467-021-21286-1 (PMC7889654; doi:10.1038/s41467-021-21286-1)
Supplement: Supplementary file 15 — Supplementary Data 18-20 [file 41467_2021_21286_MOESM15_ESM.xlsx]

## Sheet: Supplementary Data 18a
tissue	EAS h2g(C) enrichment (s.e.)	EUR h2g(C) enrichment (s.e.)	λ2(C) (s.e.)
Adipose Subcutaneous	1.773 (0.037)	1.679 (0.023)	0.820 (0.019)
Adipose Visceral (Omentum)	1.829 (0.040)	1.741 (0.025)	0.800 (0.020)
Adrenal Gland	1.840 (0.042)	1.745 (0.028)	0.834 (0.022)
Artery Aorta	1.603 (0.036)	1.630 (0.022)	0.956 (0.021)
Artery Coronary	1.645 (0.036)	1.654 (0.023)	0.908 (0.020)
Artery Tibial	1.561 (0.032)	1.561 (0.020)	0.940 (0.019)
Bladder	1.583 (0.034)	1.536 (0.021)	0.854 (0.020)
Brain Amygdala	1.149 (0.025)	1.145 (0.016)	0.957 (0.022)
Brain Anterior cingulate cortex (BA24)	1.158 (0.027)	1.165 (0.017)	0.949 (0.024)
Brain Caudate (basal ganglia)	1.167 (0.025)	1.198 (0.017)	0.950 (0.023)
Brain Cerebellar Hemisphere	1.273 (0.027)	1.299 (0.017)	0.921 (0.023)
Brain Cerebellum	1.288 (0.028)	1.300 (0.017)	0.918 (0.024)
Brain Cortex	1.192 (0.029)	1.206 (0.017)	0.932 (0.024)
Brain Frontal Cortex (BA9)	1.143 (0.028)	1.183 (0.016)	0.956 (0.024)
Brain Hippocampus	1.170 (0.026)	1.175 (0.016)	0.949 (0.023)
Brain Hypothalamus	1.145 (0.024)	1.134 (0.015)	0.952 (0.023)
Brain Nucleus accumbens (basal ganglia)	1.116 (0.025)	1.171 (0.016)	0.967 (0.024)
Brain Putamen (basal ganglia)	1.206 (0.025)	1.223 (0.016)	0.935 (0.022)
Brain Spinal cord (cervical c-1)	1.179 (0.024)	1.184 (0.015)	0.952 (0.022)
Brain Substantia nigra	1.183 (0.024)	1.200 (0.016)	0.953 (0.023)
Breast Mammary Tissue	1.710 (0.037)	1.645 (0.023)	0.857 (0.020)
Cells EBV-transformed lymphocytes	2.032 (0.050)	1.843 (0.029)	0.793 (0.021)
Cells Transformed fibroblasts	1.660 (0.038)	1.582 (0.023)	0.829 (0.020)
Cervix Ectocervix	1.746 (0.039)	1.614 (0.025)	0.825 (0.021)
Cervix Endocervix	1.711 (0.040)	1.649 (0.025)	0.868 (0.021)
Colon Sigmoid	1.691 (0.036)	1.598 (0.022)	0.821 (0.020)
Colon Transverse	1.816 (0.044)	1.784 (0.028)	0.793 (0.022)
Esophagus Gastroesophageal Junction	1.707 (0.037)	1.665 (0.022)	0.863 (0.021)
Esophagus Mucosa	1.698 (0.042)	1.635 (0.027)	0.834 (0.022)
Esophagus Muscularis	1.756 (0.037)	1.691 (0.022)	0.849 (0.020)
Fallopian Tube	1.747 (0.041)	1.666 (0.025)	0.825 (0.021)
Heart Atrial Appendage	1.519 (0.032)	1.510 (0.020)	0.878 (0.021)
Heart Left Ventricle	1.619 (0.035)	1.639 (0.023)	0.836 (0.021)
Kidney Cortex	1.792 (0.042)	1.742 (0.026)	0.827 (0.020)
Liver	1.964 (0.049)	1.856 (0.029)	0.791 (0.021)
Lung	1.769 (0.044)	1.752 (0.026)	0.861 (0.023)
Minor Salivary Gland	1.650 (0.040)	1.502 (0.024)	0.884 (0.023)
Muscle Skeletal	1.754 (0.038)	1.757 (0.025)	0.867 (0.019)
Nerve Tibial	1.497 (0.032)	1.480 (0.022)	0.871 (0.021)
Ovary	1.679 (0.039)	1.678 (0.026)	0.802 (0.021)
Pancreas	1.454 (0.038)	1.326 (0.023)	0.822 (0.025)
Pituitary	1.513 (0.035)	1.534 (0.024)	0.803 (0.024)
Prostate	1.824 (0.046)	1.789 (0.030)	0.767 (0.022)
Skin Not Sun Exposed (Suprapubic)	1.775 (0.044)	1.650 (0.027)	0.765 (0.022)
Skin Sun Exposed (Lower leg)	1.775 (0.044)	1.664 (0.027)	0.752 (0.022)
Small Intestine Terminal Ileum	1.832 (0.046)	1.778 (0.029)	0.792 (0.021)
Spleen	2.052 (0.053)	1.976 (0.031)	0.771 (0.022)
Stomach	1.805 (0.044)	1.768 (0.029)	0.836 (0.021)
Testis	1.044 (0.030)	1.062 (0.019)	0.957 (0.032)
Thyroid	1.662 (0.039)	1.685 (0.026)	0.826 (0.021)
Uterus	1.838 (0.041)	1.803 (0.026)	0.821 (0.019)
Vagina	1.558 (0.036)	1.482 (0.023)	0.823 (0.022)
Whole Blood	1.806 (0.048)	1.748 (0.031)	0.833 (0.025)

## Sheet: Supplementary Data 18b
tissue	EAS h2g(C) enrichment (s.e.)	EUR h2g(C) enrichment (s.e.)	λ2(C) (s.e.)
Adipose Subcutaneous	1.773 (0.037)	1.679 (0.023)	0.875 (0.014)
Adipose Visceral (Omentum)	1.829 (0.040)	1.741 (0.025)	0.863 (0.014)
Adrenal Gland	1.840 (0.042)	1.745 (0.028)	0.893 (0.016)
Artery Aorta	1.603 (0.036)	1.630 (0.022)	0.974 (0.015)
Artery Coronary	1.645 (0.036)	1.654 (0.023)	0.938 (0.015)
Artery Tibial	1.561 (0.032)	1.561 (0.020)	0.962 (0.014)
Bladder	1.583 (0.034)	1.536 (0.021)	0.898 (0.015)
Brain Amygdala	1.149 (0.025)	1.145 (0.016)	0.975 (0.016)
Brain Anterior cingulate cortex (BA24)	1.158 (0.027)	1.165 (0.017)	0.971 (0.017)
Brain Caudate (basal ganglia)	1.167 (0.025)	1.198 (0.017)	0.970 (0.016)
Brain Cerebellar Hemisphere	1.273 (0.027)	1.299 (0.017)	0.948 (0.016)
Brain Cerebellum	1.288 (0.028)	1.300 (0.017)	0.946 (0.017)
Brain Cortex	1.192 (0.029)	1.206 (0.017)	0.958 (0.016)
Brain Frontal Cortex (BA9)	1.143 (0.028)	1.183 (0.016)	0.975 (0.016)
Brain Hippocampus	1.170 (0.026)	1.175 (0.016)	0.970 (0.016)
Brain Hypothalamus	1.145 (0.024)	1.134 (0.015)	0.971 (0.016)
Brain Nucleus accumbens (basal ganglia)	1.116 (0.025)	1.171 (0.016)	0.983 (0.016)
Brain Putamen (basal ganglia)	1.206 (0.025)	1.223 (0.016)	0.958 (0.016)
Brain Spinal cord (cervical c-1)	1.179 (0.024)	1.184 (0.015)	0.970 (0.016)
Brain Substantia nigra	1.183 (0.024)	1.200 (0.016)	0.971 (0.016)
Breast Mammary Tissue	1.710 (0.037)	1.645 (0.023)	0.903 (0.014)
Cells EBV-transformed lymphocytes	2.032 (0.050)	1.843 (0.029)	0.860 (0.015)
Cells Transformed fibroblasts	1.660 (0.038)	1.582 (0.023)	0.881 (0.015)
Cervix Ectocervix	1.746 (0.039)	1.614 (0.025)	0.884 (0.015)
Cervix Endocervix	1.711 (0.040)	1.649 (0.025)	0.910 (0.016)
Colon Sigmoid	1.691 (0.036)	1.598 (0.022)	0.874 (0.015)
Colon Transverse	1.815 (0.044)	1.784 (0.028)	0.861 (0.016)
Esophagus Gastroesophageal Junction	1.707 (0.037)	1.665 (0.022)	0.905 (0.016)
Esophagus Mucosa	1.698 (0.042)	1.635 (0.027)	0.891 (0.016)
Esophagus Muscularis	1.756 (0.037)	1.691 (0.022)	0.896 (0.015)
Fallopian Tube	1.747 (0.041)	1.666 (0.025)	0.879 (0.016)
Heart Atrial Appendage	1.519 (0.032)	1.510 (0.020)	0.918 (0.016)
Heart Left Ventricle	1.619 (0.035)	1.639 (0.023)	0.887 (0.016)
Kidney Cortex	1.792 (0.042)	1.742 (0.026)	0.882 (0.015)
Liver	1.964 (0.049)	1.856 (0.029)	0.860 (0.015)
Lung	1.769 (0.044)	1.752 (0.026)	0.908 (0.017)
Minor Salivary Gland	1.650 (0.040)	1.502 (0.024)	0.924 (0.016)
Muscle Skeletal	1.754 (0.038)	1.757 (0.025)	0.911 (0.014)
Nerve Tibial	1.497 (0.032)	1.480 (0.022)	0.912 (0.016)
Ovary	1.679 (0.039)	1.678 (0.026)	0.864 (0.016)
Pancreas	1.454 (0.038)	1.326 (0.023)	0.882 (0.018)
Pituitary	1.513 (0.035)	1.534 (0.024)	0.869 (0.018)
Prostate	1.824 (0.046)	1.789 (0.030)	0.843 (0.016)
Skin Not Sun Exposed (Suprapubic)	1.775 (0.044)	1.650 (0.027)	0.837 (0.016)
Skin Sun Exposed (Lower leg)	1.775 (0.044)	1.664 (0.027)	0.826 (0.016)
Small Intestine Terminal Ileum	1.832 (0.046)	1.778 (0.029)	0.859 (0.016)
Spleen	2.052 (0.053)	1.976 (0.031)	0.846 (0.016)
Stomach	1.805 (0.044)	1.768 (0.029)	0.892 (0.015)
Testis	1.044 (0.030)	1.062 (0.019)	0.982 (0.021)
Thyroid	1.662 (0.039)	1.685 (0.026)	0.884 (0.015)
Uterus	1.838 (0.041)	1.803 (0.026)	0.875 (0.014)
Vagina	1.558 (0.036)	1.482 (0.023)	0.877 (0.016)
Whole Blood	1.806 (0.048)	1.748 (0.031)	0.894 (0.018)

## Sheet: Supplementary Data 18c
tissue	EAS h2g(C) enrichment (s.e.)	EUR h2g(C) enrichment (s.e.)	λ2(C) (s.e.)
Adipose Subcutaneous	1.773 (0.037)	1.679 (0.023)	0.904 (0.011)
Adipose Visceral (Omentum)	1.829 (0.040)	1.741 (0.025)	0.897 (0.011)
Adrenal Gland	1.840 (0.042)	1.745 (0.028)	0.922 (0.012)
Artery Aorta	1.603 (0.036)	1.630 (0.022)	0.982 (0.012)
Artery Coronary	1.645 (0.036)	1.654 (0.023)	0.954 (0.011)
Artery Tibial	1.561 (0.032)	1.561 (0.020)	0.973 (0.011)
Bladder	1.583 (0.034)	1.536 (0.021)	0.921 (0.012)
Brain Amygdala	1.149 (0.025)	1.145 (0.016)	0.983 (0.012)
Brain Anterior cingulate cortex (BA24)	1.158 (0.027)	1.165 (0.017)	0.980 (0.013)
Brain Caudate (basal ganglia)	1.167 (0.025)	1.198 (0.017)	0.979 (0.013)
Brain Cerebellar Hemisphere	1.273 (0.027)	1.299 (0.017)	0.961 (0.013)
Brain Cerebellum	1.288 (0.028)	1.300 (0.017)	0.960 (0.013)
Brain Cortex	1.192 (0.029)	1.206 (0.017)	0.971 (0.013)
Brain Frontal Cortex (BA9)	1.143 (0.028)	1.183 (0.016)	0.984 (0.013)
Brain Hippocampus	1.170 (0.026)	1.175 (0.016)	0.979 (0.012)
Brain Hypothalamus	1.145 (0.024)	1.134 (0.015)	0.980 (0.013)
Brain Nucleus accumbens (basal ganglia)	1.116 (0.025)	1.171 (0.016)	0.990 (0.013)
Brain Putamen (basal ganglia)	1.206 (0.025)	1.223 (0.016)	0.970 (0.012)
Brain Spinal cord (cervical c-1)	1.179 (0.024)	1.184 (0.015)	0.978 (0.013)
Brain Substantia nigra	1.183 (0.024)	1.200 (0.016)	0.980 (0.012)
Breast Mammary Tissue	1.710 (0.037)	1.645 (0.023)	0.928 (0.011)
Cells EBV-transformed lymphocytes	2.032 (0.050)	1.843 (0.029)	0.894 (0.012)
Cells Transformed fibroblasts	1.660 (0.038)	1.582 (0.023)	0.910 (0.012)
Cervix Ectocervix	1.746 (0.039)	1.614 (0.025)	0.912 (0.012)
Cervix Endocervix	1.711 (0.040)	1.649 (0.025)	0.933 (0.012)
Colon Sigmoid	1.691 (0.036)	1.598 (0.022)	0.903 (0.012)
Colon Transverse	1.815 (0.044)	1.784 (0.028)	0.896 (0.013)
Esophagus Gastroesophageal Junction	1.707 (0.037)	1.665 (0.022)	0.928 (0.013)
Esophagus Mucosa	1.698 (0.042)	1.635 (0.027)	0.919 (0.012)
Esophagus Muscularis	1.756 (0.037)	1.691 (0.022)	0.921 (0.012)
Fallopian Tube	1.747 (0.041)	1.666 (0.025)	0.909 (0.012)
Heart Atrial Appendage	1.519 (0.032)	1.510 (0.020)	0.939 (0.012)
Heart Left Ventricle	1.619 (0.035)	1.639 (0.023)	0.914 (0.012)
Kidney Cortex	1.792 (0.042)	1.742 (0.026)	0.911 (0.012)
Liver	1.964 (0.049)	1.856 (0.029)	0.895 (0.012)
Lung	1.769 (0.044)	1.752 (0.026)	0.933 (0.013)
Minor Salivary Gland	1.650 (0.040)	1.502 (0.024)	0.945 (0.013)
Muscle Skeletal	1.754 (0.038)	1.757 (0.025)	0.934 (0.011)
Nerve Tibial	1.497 (0.032)	1.480 (0.022)	0.933 (0.012)
Ovary	1.679 (0.039)	1.678 (0.026)	0.897 (0.012)
Pancreas	1.454 (0.038)	1.326 (0.023)	0.914 (0.014)
Pituitary	1.513 (0.035)	1.534 (0.024)	0.903 (0.014)
Prostate	1.824 (0.046)	1.789 (0.030)	0.882 (0.013)
Skin Not Sun Exposed (Suprapubic)	1.775 (0.044)	1.650 (0.027)	0.876 (0.013)
Skin Sun Exposed (Lower leg)	1.775 (0.044)	1.664 (0.027)	0.867 (0.013)
Small Intestine Terminal Ileum	1.832 (0.046)	1.778 (0.029)	0.895 (0.012)
Spleen	2.052 (0.053)	1.976 (0.031)	0.885 (0.012)
Stomach	1.805 (0.044)	1.768 (0.029)	0.920 (0.012)
Testis	1.044 (0.030)	1.062 (0.019)	0.991 (0.016)
Thyroid	1.662 (0.039)	1.685 (0.026)	0.914 (0.012)
Uterus	1.838 (0.041)	1.803 (0.026)	0.904 (0.011)
Vagina	1.558 (0.036)	1.482 (0.023)	0.906 (0.013)
Whole Blood	1.806 (0.048)	1.748 (0.031)	0.923 (0.014)

## Sheet: Supplementary Data 19
	blood	non-blood
tissue	λ2(C) (s.e.)	λ2(C) (s.e.)
Adipose Subcutaneous	0.878 (0.020)	0.872 (0.019)
Adipose Visceral (Omentum)	0.878 (0.021)	0.847 (0.021)
Adrenal Gland	0.889 (0.022)	0.897 (0.022)
Artery Aorta	0.987 (0.025)	0.968 (0.022)
Artery Coronary	0.951 (0.022)	0.922 (0.021)
Artery Tibial	0.945 (0.023)	0.959 (0.020)
Bladder	0.887 (0.022)	0.907 (0.021)
Brain Amygdala	0.977 (0.024)	0.973 (0.021)
Brain Anterior cingulate cortex (BA24)	0.962 (0.027)	0.977 (0.021)
Brain Caudate (basal ganglia)	0.972 (0.025)	0.968 (0.022)
Brain Cerebellar Hemisphere	0.933 (0.026)	0.958 (0.021)
Brain Cerebellum	0.935 (0.027)	0.954 (0.022)
Brain Cortex	0.938 (0.027)	0.971 (0.021)
Brain Frontal Cortex (BA9)	0.962 (0.026)	0.985 (0.021)
Brain Hippocampus	0.964 (0.024)	0.974 (0.021)
Brain Hypothalamus	0.985 (0.025)	0.960 (0.022)
Brain Nucleus accumbens (basal ganglia)	1.001 (0.027)	0.973 (0.021)
Brain Putamen (basal ganglia)	0.959 (0.024)	0.958 (0.021)
Brain Spinal cord (cervical c-1)	0.962 (0.025)	0.975 (0.021)
Brain Substantia nigra	0.977 (0.025)	0.967 (0.021)
Breast Mammary Tissue	0.900 (0.022)	0.903 (0.020)
Cells EBV-transformed lymphocytes	0.850 (0.021)	0.872 (0.023)
Cells Transformed fibroblasts	0.887 (0.022)	0.877 (0.019)
Cervix Ectocervix	0.863 (0.022)	0.900 (0.022)
Cervix Endocervix	0.889 (0.023)	0.931 (0.022)
Colon Sigmoid	0.864 (0.021)	0.883 (0.023)
Colon Transverse	0.860 (0.023)	0.862 (0.024)
Esophagus Gastroesophageal Junction	0.902 (0.023)	0.908 (0.022)
Esophagus Mucosa	0.903 (0.022)	0.876 (0.023)
Esophagus Muscularis	0.894 (0.022)	0.897 (0.021)
Fallopian Tube	0.876 (0.023)	0.882 (0.022)
Heart Atrial Appendage	0.912 (0.022)	0.919 (0.023)
Heart Left Ventricle	0.881 (0.022)	0.889 (0.022)
Kidney Cortex	0.851 (0.021)	0.917 (0.021)
Liver	0.846 (0.022)	0.869 (0.022)
Lung	0.899 (0.022)	0.920 (0.025)
Minor Salivary Gland	0.907 (0.023)	0.942 (0.023)
Muscle Skeletal	0.886 (0.021)	0.929 (0.019)
Nerve Tibial	0.903 (0.024)	0.918 (0.021)
Ovary	0.834 (0.022)	0.900 (0.022)
Pancreas	0.909 (0.025)	0.856 (0.026)
Pituitary	0.890 (0.025)	0.849 (0.025)
Prostate	0.820 (0.023)	0.868 (0.023)
Skin Not Sun Exposed (Suprapubic)	0.815 (0.022)	0.861 (0.023)
Skin Sun Exposed (Lower leg)	0.799 (0.022)	0.860 (0.024)
Small Intestine Terminal Ileum	0.860 (0.021)	0.857 (0.024)
Spleen	0.833 (0.020)	0.869 (0.027)
Stomach	0.886 (0.023)	0.892 (0.021)
Testis	0.970 (0.032)	0.990 (0.028)
Thyroid	0.883 (0.022)	0.884 (0.021)
Uterus	0.869 (0.021)	0.875 (0.020)
Vagina	0.856 (0.023)	0.901 (0.024)
Whole Blood	0.891 (0.022)	0.898 (0.031)

## Sheet: Supplementary Data 20a
	expected	expected	expected
tissue	EAS h2g(C) enrichment (s.e.)	EUR h2g(C) enrichment (s.e.)	λ2(C) (s.e.)
Adipose Subcutaneous	1.474 (0.013)	1.461 (0.008)	0.890 (0.008)
Adipose Visceral (Omentum)	1.468 (0.013)	1.457 (0.008)	0.900 (0.008)
Adrenal Gland	1.655 (0.020)	1.641 (0.012)	0.853 (0.011)
Artery Aorta	1.531 (0.014)	1.519 (0.009)	0.889 (0.009)
Artery Coronary	1.522 (0.014)	1.509 (0.009)	0.888 (0.009)
Artery Tibial	1.525 (0.014)	1.514 (0.009)	0.881 (0.009)
Bladder	1.534 (0.016)	1.520 (0.010)	0.867 (0.010)
Brain Amygdala	1.378 (0.009)	1.374 (0.006)	0.934 (0.007)
Brain Anterior cingulate cortex (BA24)	1.401 (0.010)	1.396 (0.006)	0.930 (0.007)
Brain Caudate (basal ganglia)	1.399 (0.010)	1.395 (0.006)	0.928 (0.007)
Brain Cerebellar Hemisphere	1.499 (0.014)	1.488 (0.008)	0.899 (0.009)
Brain Cerebellum	1.506 (0.014)	1.496 (0.009)	0.900 (0.009)
Brain Cortex	1.430 (0.011)	1.425 (0.007)	0.925 (0.007)
Brain Frontal Cortex (BA9)	1.387 (0.009)	1.384 (0.006)	0.930 (0.007)
Brain Hippocampus	1.382 (0.009)	1.378 (0.006)	0.932 (0.007)
Brain Hypothalamus	1.375 (0.009)	1.370 (0.006)	0.930 (0.007)
Brain Nucleus accumbens (basal ganglia)	1.393 (0.010)	1.389 (0.006)	0.931 (0.007)
Brain Putamen (basal ganglia)	1.407 (0.010)	1.402 (0.006)	0.927 (0.007)
Brain Spinal cord (cervical c-1)	1.391 (0.010)	1.384 (0.006)	0.920 (0.007)
Brain Substantia nigra	1.389 (0.010)	1.384 (0.006)	0.927 (0.007)
Breast Mammary Tissue	1.488 (0.014)	1.477 (0.008)	0.887 (0.009)
Cells EBV-transformed lymphocytes	1.560 (0.020)	1.538 (0.012)	0.845 (0.011)
Cells Transformed fibroblasts	1.574 (0.017)	1.561 (0.011)	0.859 (0.010)
Cervix Ectocervix	1.539 (0.017)	1.523 (0.010)	0.874 (0.010)
Cervix Endocervix	1.578 (0.018)	1.563 (0.011)	0.864 (0.010)
Colon Sigmoid	1.667 (0.019)	1.653 (0.012)	0.862 (0.010)
Colon Transverse	1.677 (0.021)	1.658 (0.013)	0.855 (0.011)
Esophagus Gastroesophageal Junction	1.673 (0.020)	1.658 (0.012)	0.858 (0.011)
Esophagus Mucosa	1.570 (0.017)	1.553 (0.011)	0.873 (0.010)
Esophagus Muscularis	1.696 (0.020)	1.680 (0.012)	0.855 (0.011)
Fallopian Tube	1.604 (0.019)	1.589 (0.012)	0.862 (0.010)
Heart Atrial Appendage	1.481 (0.013)	1.471 (0.008)	0.896 (0.008)
Heart Left Ventricle	1.597 (0.017)	1.583 (0.010)	0.873 (0.010)
Kidney Cortex	1.542 (0.017)	1.526 (0.010)	0.882 (0.010)
Liver	1.517 (0.016)	1.504 (0.010)	0.884 (0.010)
Lung	1.497 (0.015)	1.480 (0.009)	0.893 (0.009)
Minor Salivary Gland	1.515 (0.015)	1.501 (0.009)	0.884 (0.009)
Muscle Skeletal	1.715 (0.021)	1.700 (0.013)	0.851 (0.011)
Nerve Tibial	1.500 (0.015)	1.486 (0.009)	0.873 (0.009)
Ovary	1.581 (0.019)	1.566 (0.012)	0.855 (0.011)
Pancreas	1.229 (0.009)	1.219 (0.006)	0.931 (0.007)
Pituitary	1.587 (0.019)	1.573 (0.011)	0.866 (0.011)
Prostate	1.658 (0.022)	1.642 (0.013)	0.861 (0.012)
Skin Not Sun Exposed (Suprapubic)	1.616 (0.019)	1.599 (0.011)	0.870 (0.010)
Skin Sun Exposed (Lower leg)	1.645 (0.019)	1.628 (0.012)	0.867 (0.011)
Small Intestine Terminal Ileum	1.570 (0.019)	1.549 (0.012)	0.866 (0.011)
Spleen	1.619 (0.021)	1.601 (0.013)	0.872 (0.011)
Stomach	1.677 (0.020)	1.661 (0.012)	0.864 (0.011)
Testis	1.109 (0.007)	1.104 (0.004)	0.958 (0.006)
Thyroid	1.587 (0.018)	1.570 (0.011)	0.859 (0.010)
Uterus	1.665 (0.021)	1.649 (0.013)	0.848 (0.011)
Vagina	1.478 (0.014)	1.462 (0.009)	0.887 (0.009)
Whole Blood	1.295 (0.013)	1.279 (0.008)	0.916 (0.009)

## Sheet: Supplementary Data 20b
	expected	expected	expected
tissue	EAS h2g(C) enrichment (s.e.)	EUR h2g(C) enrichment (s.e.)	λ2(C) (s.e.)
Adipose Subcutaneous	1.474 (0.013)	1.461 (0.008)	0.904 (0.007)
Adipose Visceral (Omentum)	1.468 (0.013)	1.457 (0.008)	0.912 (0.007)
Adrenal Gland	1.655 (0.020)	1.641 (0.012)	0.871 (0.010)
Artery Aorta	1.531 (0.014)	1.519 (0.009)	0.903 (0.008)
Artery Coronary	1.522 (0.014)	1.509 (0.009)	0.902 (0.008)
Artery Tibial	1.525 (0.014)	1.514 (0.009)	0.896 (0.008)
Bladder	1.534 (0.016)	1.520 (0.010)	0.884 (0.009)
Brain Amygdala	1.378 (0.009)	1.374 (0.006)	0.943 (0.006)
Brain Anterior cingulate cortex (BA24)	1.401 (0.010)	1.396 (0.006)	0.940 (0.006)
Brain Caudate (basal ganglia)	1.399 (0.010)	1.395 (0.006)	0.938 (0.006)
Brain Cerebellar Hemisphere	1.499 (0.014)	1.488 (0.008)	0.913 (0.008)
Brain Cerebellum	1.506 (0.014)	1.496 (0.009)	0.914 (0.008)
Brain Cortex	1.430 (0.011)	1.425 (0.007)	0.936 (0.006)
Brain Frontal Cortex (BA9)	1.387 (0.009)	1.384 (0.006)	0.940 (0.006)
Brain Hippocampus	1.382 (0.009)	1.378 (0.006)	0.942 (0.006)
Brain Hypothalamus	1.375 (0.009)	1.370 (0.006)	0.940 (0.006)
Brain Nucleus accumbens (basal ganglia)	1.393 (0.010)	1.389 (0.006)	0.940 (0.006)
Brain Putamen (basal ganglia)	1.407 (0.010)	1.402 (0.006)	0.937 (0.006)
Brain Spinal cord (cervical c-1)	1.391 (0.010)	1.384 (0.006)	0.931 (0.006)
Brain Substantia nigra	1.389 (0.010)	1.384 (0.006)	0.937 (0.006)
Breast Mammary Tissue	1.488 (0.014)	1.477 (0.008)	0.901 (0.008)
Cells EBV-transformed lymphocytes	1.560 (0.020)	1.538 (0.012)	0.866 (0.010)
Cells Transformed fibroblasts	1.574 (0.017)	1.561 (0.011)	0.877 (0.009)
Cervix Ectocervix	1.539 (0.017)	1.523 (0.010)	0.890 (0.009)
Cervix Endocervix	1.578 (0.018)	1.563 (0.011)	0.883 (0.009)
Colon Sigmoid	1.667 (0.019)	1.653 (0.012)	0.881 (0.009)
Colon Transverse	1.677 (0.021)	1.658 (0.013)	0.875 (0.010)
Esophagus Gastroesophageal Junction	1.673 (0.020)	1.658 (0.012)	0.878 (0.009)
Esophagus Mucosa	1.570 (0.017)	1.553 (0.011)	0.888 (0.009)
Esophagus Muscularis	1.696 (0.020)	1.680 (0.012)	0.875 (0.009)
Fallopian Tube	1.604 (0.019)	1.589 (0.012)	0.880 (0.009)
Heart Atrial Appendage	1.481 (0.013)	1.471 (0.008)	0.909 (0.007)
Heart Left Ventricle	1.597 (0.017)	1.583 (0.010)	0.890 (0.009)
Kidney Cortex	1.542 (0.017)	1.526 (0.010)	0.897 (0.009)
Liver	1.517 (0.016)	1.504 (0.010)	0.898 (0.009)
Lung	1.497 (0.015)	1.480 (0.009)	0.907 (0.008)
Minor Salivary Gland	1.515 (0.015)	1.501 (0.009)	0.898 (0.008)
Muscle Skeletal	1.715 (0.021)	1.700 (0.013)	0.871 (0.010)
Nerve Tibial	1.500 (0.015)	1.486 (0.009)	0.889 (0.008)
Ovary	1.581 (0.019)	1.566 (0.012)	0.874 (0.010)
Pancreas	1.229 (0.009)	1.219 (0.006)	0.938 (0.006)
Pituitary	1.587 (0.019)	1.573 (0.011)	0.883 (0.009)
Prostate	1.658 (0.022)	1.642 (0.013)	0.880 (0.010)
Skin Not Sun Exposed (Suprapubic)	1.616 (0.019)	1.599 (0.011)	0.886 (0.009)
Skin Sun Exposed (Lower leg)	1.645 (0.019)	1.628 (0.012)	0.885 (0.009)
Small Intestine Terminal Ileum	1.570 (0.019)	1.549 (0.012)	0.884 (0.009)
Spleen	1.619 (0.021)	1.601 (0.013)	0.890 (0.010)
Stomach	1.677 (0.020)	1.661 (0.012)	0.883 (0.010)
Testis	1.109 (0.007)	1.104 (0.004)	0.962 (0.005)
Thyroid	1.587 (0.018)	1.570 (0.011)	0.877 (0.009)
Uterus	1.665 (0.021)	1.649 (0.013)	0.869 (0.010)
Vagina	1.478 (0.014)	1.462 (0.009)	0.900 (0.008)
Whole Blood	1.295 (0.013)	1.279 (0.008)	0.926 (0.008)

## Sheet: Supplementary Data 20c
	expected	expected	expected
tissue	EAS h2g(C) enrichment (s.e.)	EUR h2g(C) enrichment (s.e.)	λ2(C) (s.e.)
Adipose Subcutaneous	1.474 (0.013)	1.461 (0.008)	0.904 (0.007)
Adipose Visceral (Omentum)	1.468 (0.013)	1.457 (0.008)	0.912 (0.007)
Adrenal Gland	1.655 (0.020)	1.641 (0.012)	0.871 (0.010)
Artery Aorta	1.531 (0.014)	1.519 (0.009)	0.903 (0.008)
Artery Coronary	1.522 (0.014)	1.509 (0.009)	0.902 (0.008)
Artery Tibial	1.525 (0.014)	1.514 (0.009)	0.896 (0.008)
Bladder	1.534 (0.016)	1.520 (0.010)	0.884 (0.009)
Brain Amygdala	1.378 (0.009)	1.374 (0.006)	0.943 (0.006)
Brain Anterior cingulate cortex (BA24)	1.401 (0.010)	1.396 (0.006)	0.940 (0.006)
Brain Caudate (basal ganglia)	1.399 (0.010)	1.395 (0.006)	0.938 (0.006)
Brain Cerebellar Hemisphere	1.499 (0.014)	1.488 (0.008)	0.913 (0.008)
Brain Cerebellum	1.506 (0.014)	1.496 (0.009)	0.914 (0.008)
Brain Cortex	1.430 (0.011)	1.425 (0.007)	0.936 (0.006)
Brain Frontal Cortex (BA9)	1.387 (0.009)	1.384 (0.006)	0.940 (0.006)
Brain Hippocampus	1.382 (0.009)	1.378 (0.006)	0.942 (0.006)
Brain Hypothalamus	1.375 (0.009)	1.370 (0.006)	0.940 (0.006)
Brain Nucleus accumbens (basal ganglia)	1.393 (0.010)	1.389 (0.006)	0.940 (0.006)
Brain Putamen (basal ganglia)	1.407 (0.010)	1.402 (0.006)	0.937 (0.006)
Brain Spinal cord (cervical c-1)	1.391 (0.010)	1.384 (0.006)	0.931 (0.006)
Brain Substantia nigra	1.389 (0.010)	1.384 (0.006)	0.937 (0.006)
Breast Mammary Tissue	1.488 (0.014)	1.477 (0.008)	0.901 (0.008)
Cells EBV-transformed lymphocytes	1.560 (0.020)	1.538 (0.012)	0.866 (0.010)
Cells Transformed fibroblasts	1.574 (0.017)	1.561 (0.011)	0.877 (0.009)
Cervix Ectocervix	1.539 (0.017)	1.523 (0.010)	0.890 (0.009)
Cervix Endocervix	1.578 (0.018)	1.563 (0.011)	0.883 (0.009)
Colon Sigmoid	1.667 (0.019)	1.653 (0.012)	0.881 (0.009)
Colon Transverse	1.677 (0.021)	1.658 (0.013)	0.875 (0.010)
Esophagus Gastroesophageal Junction	1.673 (0.020)	1.658 (0.012)	0.878 (0.009)
Esophagus Mucosa	1.570 (0.017)	1.553 (0.011)	0.888 (0.009)
Esophagus Muscularis	1.696 (0.020)	1.680 (0.012)	0.875 (0.009)
Fallopian Tube	1.604 (0.019)	1.589 (0.012)	0.880 (0.009)
Heart Atrial Appendage	1.481 (0.013)	1.471 (0.008)	0.909 (0.007)
Heart Left Ventricle	1.597 (0.017)	1.583 (0.010)	0.890 (0.009)
Kidney Cortex	1.542 (0.017)	1.526 (0.010)	0.897 (0.009)
Liver	1.517 (0.016)	1.504 (0.010)	0.898 (0.009)
Lung	1.497 (0.015)	1.480 (0.009)	0.907 (0.008)
Minor Salivary Gland	1.515 (0.015)	1.501 (0.009)	0.898 (0.008)
Muscle Skeletal	1.715 (0.021)	1.700 (0.013)	0.871 (0.010)
Nerve Tibial	1.500 (0.015)	1.486 (0.009)	0.889 (0.008)
Ovary	1.581 (0.019)	1.566 (0.012)	0.874 (0.010)
Pancreas	1.229 (0.009)	1.219 (0.006)	0.938 (0.006)
Pituitary	1.587 (0.019)	1.573 (0.011)	0.883 (0.009)
Prostate	1.658 (0.022)	1.642 (0.013)	0.880 (0.010)
Skin Not Sun Exposed (Suprapubic)	1.616 (0.019)	1.599 (0.011)	0.886 (0.009)
Skin Sun Exposed (Lower leg)	1.645 (0.019)	1.628 (0.012)	0.885 (0.009)
Small Intestine Terminal Ileum	1.570 (0.019)	1.549 (0.012)	0.884 (0.009)
Spleen	1.619 (0.021)	1.601 (0.013)	0.890 (0.010)
Stomach	1.677 (0.020)	1.661 (0.012)	0.883 (0.010)
Testis	1.109 (0.007)	1.104 (0.004)	0.962 (0.005)
Thyroid	1.587 (0.018)	1.570 (0.011)	0.877 (0.009)
Uterus	1.665 (0.021)	1.649 (0.013)	0.869 (0.010)
Vagina	1.478 (0.014)	1.462 (0.009)	0.900 (0.008)
Whole Blood	1.295 (0.013)	1.279 (0.008)	0.926 (0.008)
