# Supplementary material for: Population-specific causal disease effect sizes in functionally important regions impacted by selection
Source: Nat Commun. 2021 Feb 17;12:1098. doi: 10.1038/s41467-021-21286-1 (PMC7889654; doi:10.1038/s41467-021-21286-1)
Supplement: Supplementary file 16 — Supplementary Data 21 [file 41467_2021_21286_MOESM16_ESM.xlsx]

## Sheet: AF
tissue	EAS h2g(C) enrichment (s.e.)	EUR h2g(C) enrichment (s.e.)	λ2(C) (s.e.)	p-value
Adipose Subcutaneous	1.833 (0.580)	1.619 (0.175)	1.005 (0.200)	0.974
Adipose Visceral (Omentum)	1.195 (0.501)	1.561 (0.156)	1.106 (0.283)	0.67
Adrenal Gland	1.938 (0.578)	1.614 (0.169)	0.993 (0.207)	0.978
Artery Aorta	2.475 (0.619)	2.051 (0.165)	0.774 (0.132)	0.206
Artery Coronary	2.092 (0.582)	2.041 (0.180)	0.911 (0.155)	0.613
Artery Tibial	2.177 (0.515)	2.081 (0.162)	0.861 (0.130)	0.375
Bladder	2.258 (0.589)	1.799 (0.159)	0.675 (0.133)	0.115
Brain Amygdala	1.195 (0.402)	1.007 (0.119)	0.756 (0.199)	0.349
Brain Anterior cingulate cortex (BA24)	1.386 (0.408)	0.979 (0.104)	0.743 (0.172)	0.265
Brain Caudate (basal ganglia)	1.069 (0.402)	1.059 (0.122)	0.776 (0.214)	0.424
Brain Cerebellar Hemisphere	1.212 (0.470)	1.112 (0.088)	0.899 (0.249)	0.715
Brain Cerebellum	1.387 (0.480)	1.103 (0.093)	0.742 (0.199)	0.333
Brain Cortex	1.282 (0.432)	0.911 (0.088)	0.787 (0.204)	0.405
Brain Frontal Cortex (BA9)	1.240 (0.412)	0.983 (0.087)	0.777 (0.201)	0.383
Brain Hippocampus	1.061 (0.372)	0.912 (0.083)	0.866 (0.231)	0.611
Brain Hypothalamus	1.250 (0.384)	0.892 (0.087)	0.798 (0.203)	0.41
Brain Nucleus accumbens (basal ganglia)	1.273 (0.404)	1.023 (0.116)	0.760 (0.187)	0.326
Brain Putamen (basal ganglia)	1.104 (0.394)	1.062 (0.120)	0.741 (0.195)	0.332
Brain Spinal cord (cervical c-1)	1.210 (0.391)	1.065 (0.096)	0.922 (0.235)	0.758
Brain Substantia nigra	1.317 (0.406)	1.081 (0.118)	0.776 (0.186)	0.333
Breast Mammary Tissue	1.489 (0.529)	1.605 (0.185)	0.912 (0.199)	0.701
Cells EBV-transformed lymphocytes	1.839 (0.628)	1.539 (0.191)	0.639 (0.173)	0.199
Cells Transformed fibroblasts	2.484 (0.680)	1.817 (0.170)	0.771 (0.155)	0.261
Cervix Ectocervix	2.287 (0.600)	1.770 (0.174)	0.695 (0.139)	0.13
Cervix Endocervix	2.382 (0.660)	1.707 (0.197)	0.718 (0.137)	0.151
Colon Sigmoid	2.252 (0.605)	2.139 (0.223)	0.650 (0.126)	0.1
Colon Transverse	1.930 (0.583)	1.603 (0.190)	0.635 (0.142)	0.116
Esophagus Gastroesophageal Junction	2.454 (0.624)	2.171 (0.202)	0.568 (0.110)	0.0457
Esophagus Mucosa	0.236 (0.625)	1.252 (0.205)	1.454 (0.991)	0.462
Esophagus Muscularis	2.916 (0.673)	2.180 (0.200)	0.565 (0.104)	0.0268
Fallopian Tube	1.775 (0.593)	1.637 (0.182)	0.741 (0.150)	0.24
Heart Atrial Appendage	2.923 (0.722)	2.262 (0.195)	0.649 (0.115)	0.0656
Heart Left Ventricle	3.129 (0.794)	2.279 (0.205)	0.647 (0.119)	0.0798
Kidney Cortex	1.926 (0.574)	1.247 (0.151)	0.809 (0.191)	0.415
Liver	1.500 (0.494)	1.420 (0.191)	0.939 (0.223)	0.8
Lung	2.022 (0.630)	1.623 (0.168)	0.758 (0.169)	0.293
Minor Salivary Gland	1.195 (0.515)	1.535 (0.164)	0.972 (0.236)	0.922
Muscle Skeletal	2.161 (0.578)	2.226 (0.216)	0.706 (0.133)	0.15
Nerve Tibial	1.483 (0.515)	1.542 (0.146)	0.627 (0.166)	0.19
Ovary	0.912 (0.528)	1.580 (0.146)	1.173 (0.413)	0.611
Pancreas	1.333 (0.491)	0.949 (0.141)	0.776 (0.253)	0.479
Pituitary	1.631 (0.544)	1.384 (0.170)	0.630 (0.159)	0.148
Prostate	1.118 (0.593)	1.713 (0.205)	0.954 (0.280)	0.911
Skin Not Sun Exposed (Suprapubic)	1.148 (0.544)	1.494 (0.203)	0.885 (0.274)	0.728
Skin Sun Exposed (Lower leg)	1.024 (0.512)	1.468 (0.197)	0.888 (0.282)	0.748
Small Intestine Terminal Ileum	1.398 (0.599)	1.287 (0.172)	0.667 (0.213)	0.3
Spleen	1.276 (0.534)	1.207 (0.154)	0.766 (0.266)	0.495
Stomach	1.422 (0.569)	1.439 (0.135)	0.919 (0.281)	0.79
Testis	0.632 (0.513)	1.100 (0.129)	1.173 (0.585)	0.701
Thyroid	1.377 (0.551)	1.785 (0.204)	0.841 (0.216)	0.573
Uterus	2.053 (0.555)	2.057 (0.193)	0.687 (0.139)	0.13
Vagina	1.162 (0.529)	1.594 (0.171)	0.952 (0.242)	0.876
Whole Blood	1.761 (0.669)	1.216 (0.159)	0.604 (0.204)	0.231

## Sheet: AMN
tissue	EAS h2g(C) enrichment (s.e.)	EUR h2g(C) enrichment (s.e.)	λ2(C) (s.e.)	p-value
Adipose Subcutaneous	1.092 (0.164)	1.178 (0.073)	1.087 (0.116)	0.445
Adipose Visceral (Omentum)	0.958 (0.157)	1.045 (0.073)	1.035 (0.146)	0.817
Adrenal Gland	1.441 (0.203)	1.435 (0.106)	1.014 (0.115)	0.912
Artery Aorta	0.917 (0.163)	1.100 (0.068)	1.416 (0.186)	0.00848
Artery Coronary	1.061 (0.159)	1.132 (0.069)	1.228 (0.150)	0.0945
Artery Tibial	0.928 (0.158)	1.216 (0.072)	1.328 (0.163)	0.0194
Bladder	1.194 (0.164)	1.172 (0.068)	1.182 (0.148)	0.184
Brain Amygdala	1.517 (0.170)	1.326 (0.073)	0.864 (0.085)	0.144
Brain Anterior cingulate cortex (BA24)	1.477 (0.158)	1.359 (0.075)	0.889 (0.085)	0.215
Brain Caudate (basal ganglia)	1.497 (0.174)	1.354 (0.079)	0.824 (0.085)	0.0582
Brain Cerebellar Hemisphere	1.372 (0.168)	1.478 (0.088)	0.860 (0.092)	0.165
Brain Cerebellum	1.228 (0.172)	1.462 (0.086)	0.920 (0.101)	0.457
Brain Cortex	1.453 (0.168)	1.374 (0.076)	0.874 (0.087)	0.178
Brain Frontal Cortex (BA9)	1.417 (0.160)	1.348 (0.075)	0.872 (0.085)	0.161
Brain Hippocampus	1.437 (0.166)	1.336 (0.072)	0.876 (0.084)	0.17
Brain Hypothalamus	1.532 (0.164)	1.384 (0.078)	0.882 (0.076)	0.146
Brain Nucleus accumbens (basal ganglia)	1.457 (0.169)	1.382 (0.078)	0.851 (0.082)	0.0915
Brain Putamen (basal ganglia)	1.479 (0.175)	1.377 (0.078)	0.854 (0.087)	0.12
Brain Spinal cord (cervical c-1)	1.252 (0.169)	1.357 (0.074)	0.927 (0.093)	0.45
Brain Substantia nigra	1.455 (0.169)	1.305 (0.070)	0.865 (0.084)	0.132
Breast Mammary Tissue	1.010 (0.160)	1.099 (0.080)	1.191 (0.153)	0.179
Cells EBV-transformed lymphocytes	0.932 (0.178)	1.028 (0.078)	0.957 (0.148)	0.77
Cells Transformed fibroblasts	1.148 (0.179)	1.163 (0.080)	0.970 (0.123)	0.805
Cervix Ectocervix	1.334 (0.187)	1.118 (0.083)	0.965 (0.123)	0.778
Cervix Endocervix	1.143 (0.179)	1.219 (0.103)	0.979 (0.131)	0.863
Colon Sigmoid	1.268 (0.182)	1.311 (0.080)	1.040 (0.123)	0.75
Colon Transverse	1.110 (0.196)	1.057 (0.095)	1.086 (0.129)	0.511
Esophagus Gastroesophageal Junction	1.055 (0.169)	1.277 (0.084)	1.069 (0.142)	0.617
Esophagus Mucosa	1.037 (0.166)	0.891 (0.063)	1.184 (0.156)	0.205
Esophagus Muscularis	1.295 (0.184)	1.381 (0.105)	1.027 (0.116)	0.826
Fallopian Tube	1.454 (0.196)	1.135 (0.097)	0.866 (0.110)	0.258
Heart Atrial Appendage	1.059 (0.162)	1.050 (0.077)	1.003 (0.124)	0.994
Heart Left Ventricle	1.283 (0.152)	1.204 (0.087)	0.991 (0.111)	0.927
Kidney Cortex	0.872 (0.181)	1.070 (0.081)	1.119 (0.174)	0.475
Liver	0.924 (0.176)	1.074 (0.088)	0.909 (0.154)	0.58
Lung	0.708 (0.164)	0.927 (0.072)	1.320 (0.214)	0.0837
Minor Salivary Gland	1.082 (0.176)	1.033 (0.074)	0.986 (0.139)	0.912
Muscle Skeletal	1.422 (0.200)	1.414 (0.115)	0.970 (0.096)	0.745
Nerve Tibial	1.079 (0.159)	1.107 (0.084)	1.015 (0.132)	0.92
Ovary	1.085 (0.193)	1.325 (0.083)	0.847 (0.139)	0.331
Pancreas	0.909 (0.182)	1.094 (0.106)	1.068 (0.156)	0.66
Pituitary	1.463 (0.221)	1.523 (0.118)	0.961 (0.103)	0.704
Prostate	1.278 (0.185)	1.254 (0.088)	0.892 (0.135)	0.429
Skin Not Sun Exposed (Suprapubic)	0.889 (0.174)	0.885 (0.067)	0.993 (0.182)	0.96
Skin Sun Exposed (Lower leg)	0.942 (0.164)	0.926 (0.073)	1.004 (0.159)	0.991
Small Intestine Terminal Ileum	0.952 (0.181)	1.047 (0.092)	0.955 (0.143)	0.753
Spleen	0.849 (0.188)	1.039 (0.095)	1.077 (0.184)	0.667
Stomach	1.016 (0.163)	1.246 (0.101)	0.991 (0.135)	0.947
Testis	0.973 (0.186)	1.062 (0.095)	0.820 (0.126)	0.195
Thyroid	1.335 (0.174)	1.282 (0.086)	0.889 (0.113)	0.355
Uterus	1.087 (0.185)	1.218 (0.087)	0.857 (0.130)	0.316
Vagina	1.200 (0.185)	0.991 (0.079)	1.009 (0.135)	0.941
Whole Blood	0.884 (0.208)	0.905 (0.112)	1.112 (0.179)	0.519

## Sheet: AMP
tissue	EAS h2g(C) enrichment (s.e.)	EUR h2g(C) enrichment (s.e.)	λ2(C) (s.e.)	p-value
Adipose Subcutaneous	1.724 (0.359)	1.426 (0.088)	0.690 (0.187)	0.163
Adipose Visceral (Omentum)	1.968 (0.387)	1.562 (0.096)	0.593 (0.174)	0.0714
Adrenal Gland	2.344 (0.512)	1.580 (0.114)	0.993 (0.238)	0.975
Artery Aorta	1.925 (0.376)	1.358 (0.090)	0.873 (0.200)	0.545
Artery Coronary	1.695 (0.356)	1.393 (0.091)	0.815 (0.212)	0.424
Artery Tibial	1.962 (0.353)	1.449 (0.087)	0.834 (0.181)	0.406
Bladder	2.206 (0.364)	1.476 (0.085)	0.940 (0.206)	0.782
Brain Amygdala	1.298 (0.278)	1.121 (0.068)	0.976 (0.200)	0.88
Brain Anterior cingulate cortex (BA24)	1.335 (0.289)	1.126 (0.071)	1.043 (0.192)	0.847
Brain Caudate (basal ganglia)	1.155 (0.285)	1.108 (0.067)	0.850 (0.214)	0.466
Brain Cerebellar Hemisphere	1.440 (0.299)	1.164 (0.070)	1.209 (0.269)	0.428
Brain Cerebellum	1.334 (0.344)	1.170 (0.086)	1.327 (0.291)	0.252
Brain Cortex	1.337 (0.300)	1.145 (0.075)	1.082 (0.211)	0.716
Brain Frontal Cortex (BA9)	1.227 (0.283)	1.112 (0.072)	1.146 (0.211)	0.508
Brain Hippocampus	1.380 (0.278)	1.124 (0.069)	0.949 (0.190)	0.763
Brain Hypothalamus	1.393 (0.272)	1.107 (0.071)	1.350 (0.245)	0.148
Brain Nucleus accumbens (basal ganglia)	1.142 (0.284)	1.130 (0.068)	1.051 (0.237)	0.855
Brain Putamen (basal ganglia)	1.084 (0.285)	1.151 (0.071)	0.935 (0.215)	0.728
Brain Spinal cord (cervical c-1)	1.332 (0.295)	1.122 (0.076)	1.201 (0.253)	0.43
Brain Substantia nigra	1.186 (0.266)	1.113 (0.072)	1.075 (0.232)	0.771
Breast Mammary Tissue	1.977 (0.400)	1.469 (0.094)	0.843 (0.213)	0.499
Cells EBV-transformed lymphocytes	2.444 (0.501)	1.713 (0.120)	1.077 (0.238)	0.737
Cells Transformed fibroblasts	1.739 (0.373)	1.526 (0.107)	0.832 (0.225)	0.476
Cervix Ectocervix	1.982 (0.440)	1.454 (0.092)	0.678 (0.200)	0.18
Cervix Endocervix	2.199 (0.427)	1.587 (0.109)	0.940 (0.241)	0.8
Colon Sigmoid	2.739 (0.479)	1.493 (0.106)	1.077 (0.232)	0.686
Colon Transverse	2.588 (0.512)	1.500 (0.126)	1.218 (0.286)	0.376
Esophagus Gastroesophageal Junction	2.477 (0.445)	1.659 (0.105)	1.154 (0.245)	0.479
Esophagus Mucosa	1.179 (0.371)	1.466 (0.114)	1.340 (0.391)	0.334
Esophagus Muscularis	2.286 (0.421)	1.696 (0.103)	1.182 (0.251)	0.417
Fallopian Tube	2.507 (0.458)	1.639 (0.118)	0.917 (0.235)	0.737
Heart Atrial Appendage	1.735 (0.334)	1.427 (0.091)	1.235 (0.247)	0.287
Heart Left Ventricle	2.334 (0.448)	1.444 (0.094)	0.908 (0.202)	0.683
Kidney Cortex	1.304 (0.309)	1.490 (0.101)	1.335 (0.332)	0.274
Liver	1.455 (0.384)	1.556 (0.114)	1.113 (0.284)	0.699
Lung	2.145 (0.447)	1.452 (0.099)	0.975 (0.212)	0.906
Minor Salivary Gland	1.898 (0.353)	1.256 (0.096)	0.937 (0.228)	0.787
Muscle Skeletal	2.023 (0.386)	1.630 (0.108)	1.060 (0.249)	0.811
Nerve Tibial	1.858 (0.402)	1.266 (0.084)	1.112 (0.278)	0.661
Ovary	2.145 (0.470)	1.599 (0.125)	0.985 (0.259)	0.943
Pancreas	1.035 (0.353)	1.314 (0.102)	1.140 (0.311)	0.665
Pituitary	1.481 (0.355)	1.339 (0.114)	1.500 (0.387)	0.142
Prostate	1.707 (0.405)	1.544 (0.137)	1.460 (0.370)	0.174
Skin Not Sun Exposed (Suprapubic)	1.927 (0.421)	1.416 (0.097)	1.080 (0.287)	0.782
Skin Sun Exposed (Lower leg)	1.930 (0.440)	1.405 (0.094)	1.052 (0.265)	0.844
Small Intestine Terminal Ileum	2.351 (0.472)	1.350 (0.113)	0.911 (0.231)	0.731
Spleen	1.537 (0.439)	1.466 (0.117)	1.235 (0.313)	0.438
Stomach	2.087 (0.377)	1.492 (0.119)	0.882 (0.214)	0.588
Testis	0.783 (0.324)	1.294 (0.102)	1.354 (0.389)	0.317
Thyroid	2.157 (0.396)	1.381 (0.102)	1.326 (0.291)	0.207
Uterus	2.179 (0.457)	1.563 (0.099)	0.828 (0.227)	0.488
Vagina	1.947 (0.376)	1.491 (0.094)	0.740 (0.193)	0.257
Whole Blood	1.547 (0.387)	1.408 (0.136)	1.537 (0.364)	0.111

## Sheet: BASO
tissue	EAS h2g(C) enrichment (s.e.)	EUR h2g(C) enrichment (s.e.)	λ2(C) (s.e.)	p-value
Adipose Subcutaneous	2.105 (0.273)	1.958 (0.216)	1.121 (0.252)	0.619
Adipose Visceral (Omentum)	2.094 (0.252)	2.163 (0.232)	0.991 (0.230)	0.955
Adrenal Gland	1.448 (0.244)	1.709 (0.204)	0.870 (0.271)	0.625
Artery Aorta	1.620 (0.239)	1.767 (0.202)	0.775 (0.207)	0.324
Artery Coronary	1.718 (0.239)	1.843 (0.217)	0.941 (0.231)	0.786
Artery Tibial	1.547 (0.238)	1.475 (0.172)	0.892 (0.228)	0.624
Bladder	1.833 (0.204)	1.639 (0.200)	1.217 (0.285)	0.441
Brain Amygdala	1.022 (0.175)	1.290 (0.141)	0.761 (0.236)	0.285
Brain Anterior cingulate cortex (BA24)	0.833 (0.171)	1.258 (0.132)	0.918 (0.291)	0.771
Brain Caudate (basal ganglia)	0.763 (0.160)	1.387 (0.145)	0.696 (0.258)	0.267
Brain Cerebellar Hemisphere	1.077 (0.180)	1.439 (0.143)	0.624 (0.246)	0.144
Brain Cerebellum	1.040 (0.183)	1.355 (0.140)	0.736 (0.259)	0.31
Brain Cortex	0.849 (0.176)	1.353 (0.141)	0.826 (0.275)	0.528
Brain Frontal Cortex (BA9)	0.836 (0.169)	1.267 (0.135)	0.995 (0.304)	0.981
Brain Hippocampus	0.884 (0.164)	1.325 (0.137)	0.697 (0.251)	0.207
Brain Hypothalamus	0.844 (0.153)	1.355 (0.137)	0.782 (0.260)	0.397
Brain Nucleus accumbens (basal ganglia)	0.815 (0.164)	1.347 (0.140)	0.726 (0.259)	0.306
Brain Putamen (basal ganglia)	0.844 (0.159)	1.335 (0.143)	0.922 (0.279)	0.784
Brain Spinal cord (cervical c-1)	1.112 (0.169)	1.426 (0.129)	0.644 (0.221)	0.0873
Brain Substantia nigra	0.915 (0.175)	1.404 (0.146)	0.781 (0.252)	0.361
Breast Mammary Tissue	1.550 (0.217)	1.628 (0.215)	1.352 (0.327)	0.269
Cells EBV-transformed lymphocytes	2.176 (0.312)	2.487 (0.259)	0.852 (0.210)	0.505
Cells Transformed fibroblasts	1.364 (0.237)	1.590 (0.199)	0.706 (0.237)	0.261
Cervix Ectocervix	2.042 (0.280)	1.886 (0.251)	0.892 (0.219)	0.608
Cervix Endocervix	2.276 (0.301)	1.863 (0.252)	1.068 (0.245)	0.788
Colon Sigmoid	1.549 (0.220)	1.607 (0.187)	1.003 (0.279)	0.989
Colon Transverse	1.938 (0.272)	1.799 (0.218)	0.761 (0.219)	0.315
Esophagus Gastroesophageal Junction	1.843 (0.241)	1.471 (0.172)	0.751 (0.226)	0.304
Esophagus Mucosa	1.648 (0.253)	2.138 (0.197)	1.216 (0.281)	0.424
Esophagus Muscularis	1.839 (0.225)	1.480 (0.172)	0.848 (0.251)	0.556
Fallopian Tube	1.947 (0.315)	1.662 (0.182)	0.664 (0.205)	0.156
Heart Atrial Appendage	1.395 (0.220)	1.484 (0.182)	0.649 (0.222)	0.123
Heart Left Ventricle	1.130 (0.201)	1.599 (0.200)	0.651 (0.254)	0.211
Kidney Cortex	2.145 (0.263)	1.903 (0.181)	0.661 (0.195)	0.13
Liver	1.486 (0.242)	2.020 (0.197)	0.983 (0.255)	0.938
Lung	2.438 (0.339)	2.310 (0.236)	0.885 (0.215)	0.618
Minor Salivary Gland	1.884 (0.272)	1.731 (0.176)	1.242 (0.278)	0.375
Muscle Skeletal	1.498 (0.237)	2.043 (0.267)	0.614 (0.211)	0.12
Nerve Tibial	1.190 (0.185)	1.633 (0.197)	0.803 (0.257)	0.451
Ovary	1.375 (0.222)	1.775 (0.224)	0.995 (0.286)	0.972
Pancreas	1.548 (0.217)	1.483 (0.259)	0.867 (0.250)	0.577
Pituitary	1.369 (0.250)	1.830 (0.205)	0.488 (0.193)	0.0343
Prostate	1.879 (0.312)	1.823 (0.227)	0.893 (0.265)	0.682
Skin Not Sun Exposed (Suprapubic)	1.748 (0.265)	2.257 (0.211)	1.270 (0.297)	0.335
Skin Sun Exposed (Lower leg)	1.708 (0.278)	2.278 (0.228)	1.147 (0.257)	0.559
Small Intestine Terminal Ileum	2.116 (0.289)	2.255 (0.281)	0.707 (0.184)	0.184
Spleen	2.975 (0.406)	2.747 (0.246)	0.715 (0.172)	0.166
Stomach	1.917 (0.286)	2.044 (0.267)	0.778 (0.234)	0.385
Testis	1.242 (0.214)	1.338 (0.188)	0.852 (0.297)	0.603
Thyroid	1.971 (0.257)	1.832 (0.210)	0.866 (0.235)	0.576
Uterus	1.835 (0.269)	1.847 (0.222)	1.018 (0.260)	0.959
Vagina	1.875 (0.248)	1.869 (0.181)	1.290 (0.278)	0.299
Whole Blood	2.315 (0.313)	2.950 (0.311)	0.936 (0.214)	0.765

## Sheet: BMI
tissue	EAS h2g(C) enrichment (s.e.)	EUR h2g(C) enrichment (s.e.)	λ2(C) (s.e.)	p-value
Adipose Subcutaneous	1.207 (0.081)	1.016 (0.049)	0.842 (0.053)	0.00304
Adipose Visceral (Omentum)	1.143 (0.081)	0.926 (0.051)	0.878 (0.055)	0.0262
Adrenal Gland	1.305 (0.102)	1.141 (0.079)	0.940 (0.053)	0.246
Artery Aorta	1.165 (0.079)	1.111 (0.050)	0.997 (0.061)	0.96
Artery Coronary	1.133 (0.078)	1.127 (0.053)	0.927 (0.057)	0.193
Artery Tibial	1.333 (0.083)	1.252 (0.055)	0.965 (0.045)	0.433
Bladder	1.256 (0.101)	1.100 (0.053)	0.945 (0.053)	0.312
Brain Amygdala	1.183 (0.066)	1.293 (0.050)	0.949 (0.042)	0.216
Brain Anterior cingulate cortex (BA24)	1.229 (0.068)	1.351 (0.046)	0.945 (0.044)	0.218
Brain Caudate (basal ganglia)	1.222 (0.073)	1.367 (0.052)	0.955 (0.046)	0.333
Brain Cerebellar Hemisphere	1.276 (0.078)	1.373 (0.050)	0.945 (0.044)	0.215
Brain Cerebellum	1.287 (0.078)	1.375 (0.053)	0.941 (0.044)	0.187
Brain Cortex	1.222 (0.072)	1.334 (0.048)	0.950 (0.043)	0.249
Brain Frontal Cortex (BA9)	1.237 (0.070)	1.370 (0.047)	0.962 (0.043)	0.381
Brain Hippocampus	1.224 (0.078)	1.321 (0.049)	0.951 (0.044)	0.27
Brain Hypothalamus	1.264 (0.070)	1.320 (0.047)	0.935 (0.043)	0.133
Brain Nucleus accumbens (basal ganglia)	1.242 (0.072)	1.363 (0.049)	0.953 (0.044)	0.287
Brain Putamen (basal ganglia)	1.222 (0.072)	1.373 (0.051)	0.930 (0.046)	0.133
Brain Spinal cord (cervical c-1)	1.013 (0.071)	1.209 (0.049)	0.950 (0.052)	0.356
Brain Substantia nigra	1.174 (0.070)	1.268 (0.050)	0.966 (0.044)	0.434
Breast Mammary Tissue	1.120 (0.084)	1.018 (0.054)	0.969 (0.054)	0.565
Cells EBV-transformed lymphocytes	1.083 (0.108)	0.971 (0.060)	0.931 (0.073)	0.346
Cells Transformed fibroblasts	1.169 (0.085)	1.000 (0.050)	0.836 (0.060)	0.0114
Cervix Ectocervix	1.145 (0.101)	1.019 (0.056)	0.939 (0.061)	0.322
Cervix Endocervix	1.220 (0.106)	1.124 (0.069)	1.010 (0.058)	0.862
Colon Sigmoid	1.297 (0.086)	1.176 (0.054)	0.907 (0.056)	0.093
Colon Transverse	1.175 (0.117)	1.104 (0.066)	0.893 (0.064)	0.105
Esophagus Gastroesophageal Junction	1.356 (0.086)	1.268 (0.060)	0.968 (0.053)	0.547
Esophagus Mucosa	1.144 (0.107)	1.046 (0.055)	0.859 (0.058)	0.0223
Esophagus Muscularis	1.416 (0.090)	1.296 (0.058)	0.932 (0.050)	0.172
Fallopian Tube	1.260 (0.126)	1.143 (0.074)	0.946 (0.063)	0.385
Heart Atrial Appendage	1.206 (0.099)	1.047 (0.047)	0.997 (0.060)	0.966
Heart Left Ventricle	1.304 (0.097)	1.179 (0.054)	1.032 (0.061)	0.594
Kidney Cortex	1.240 (0.089)	1.073 (0.067)	0.937 (0.054)	0.254
Liver	1.242 (0.092)	1.094 (0.062)	0.898 (0.060)	0.0978
Lung	1.002 (0.086)	0.890 (0.049)	0.912 (0.070)	0.214
Minor Salivary Gland	1.061 (0.072)	1.011 (0.048)	0.887 (0.064)	0.0797
Muscle Skeletal	1.383 (0.110)	1.175 (0.054)	1.005 (0.057)	0.914
Nerve Tibial	1.199 (0.086)	1.125 (0.059)	0.965 (0.051)	0.481
Ovary	1.391 (0.107)	1.127 (0.066)	0.989 (0.055)	0.861
Pancreas	1.197 (0.098)	0.992 (0.064)	0.851 (0.057)	0.0194
Pituitary	1.386 (0.097)	1.274 (0.073)	0.836 (0.048)	0.000823
Prostate	1.278 (0.125)	1.188 (0.064)	0.866 (0.067)	0.0558
Skin Not Sun Exposed (Suprapubic)	1.111 (0.105)	1.063 (0.048)	0.934 (0.068)	0.331
Skin Sun Exposed (Lower leg)	1.122 (0.109)	1.094 (0.051)	0.901 (0.068)	0.152
Small Intestine Terminal Ileum	1.161 (0.093)	1.020 (0.072)	0.877 (0.061)	0.045
Spleen	1.147 (0.117)	1.067 (0.076)	0.899 (0.074)	0.173
Stomach	1.297 (0.119)	1.157 (0.068)	0.924 (0.058)	0.188
Testis	1.001 (0.098)	1.068 (0.093)	1.003 (0.047)	0.97
Thyroid	1.275 (0.121)	1.083 (0.058)	0.961 (0.056)	0.48
Uterus	1.337 (0.105)	1.208 (0.067)	0.927 (0.056)	0.195
Vagina	1.066 (0.098)	0.971 (0.052)	0.922 (0.068)	0.263
Whole Blood	0.987 (0.089)	0.846 (0.060)	0.868 (0.071)	0.0702

## Sheet: BS
tissue	EAS h2g(C) enrichment (s.e.)	EUR h2g(C) enrichment (s.e.)	λ2(C) (s.e.)	p-value
Adipose Subcutaneous	1.803 (0.280)	1.663 (0.191)	0.659 (0.159)	0.0578
Adipose Visceral (Omentum)	1.705 (0.304)	1.492 (0.193)	0.708 (0.207)	0.205
Adrenal Gland	1.648 (0.321)	1.519 (0.196)	0.861 (0.192)	0.523
Artery Aorta	1.634 (0.286)	1.636 (0.189)	0.939 (0.164)	0.708
Artery Coronary	1.352 (0.276)	1.477 (0.186)	1.037 (0.193)	0.856
Artery Tibial	1.341 (0.267)	1.683 (0.181)	1.111 (0.167)	0.496
Bladder	1.645 (0.273)	1.288 (0.142)	0.889 (0.166)	0.539
Brain Amygdala	0.898 (0.194)	1.174 (0.157)	1.231 (0.241)	0.28
Brain Anterior cingulate cortex (BA24)	1.020 (0.201)	1.183 (0.160)	1.159 (0.219)	0.438
Brain Caudate (basal ganglia)	1.132 (0.227)	1.330 (0.165)	1.085 (0.222)	0.69
Brain Cerebellar Hemisphere	1.358 (0.226)	1.294 (0.182)	0.976 (0.208)	0.905
Brain Cerebellum	1.358 (0.235)	1.281 (0.191)	0.979 (0.213)	0.918
Brain Cortex	1.040 (0.205)	1.299 (0.162)	1.114 (0.206)	0.559
Brain Frontal Cortex (BA9)	1.139 (0.227)	1.326 (0.184)	1.142 (0.167)	0.392
Brain Hippocampus	1.161 (0.225)	1.243 (0.197)	1.057 (0.153)	0.721
Brain Hypothalamus	1.079 (0.219)	1.204 (0.161)	1.066 (0.218)	0.756
Brain Nucleus accumbens (basal ganglia)	1.148 (0.219)	1.257 (0.158)	1.008 (0.200)	0.974
Brain Putamen (basal ganglia)	1.166 (0.225)	1.291 (0.165)	1.032 (0.211)	0.884
Brain Spinal cord (cervical c-1)	0.989 (0.200)	1.123 (0.129)	1.055 (0.207)	0.801
Brain Substantia nigra	1.023 (0.210)	1.257 (0.163)	1.152 (0.178)	0.383
Breast Mammary Tissue	1.408 (0.279)	1.553 (0.193)	0.861 (0.238)	0.558
Cells EBV-transformed lymphocytes	2.567 (0.394)	1.660 (0.221)	0.732 (0.172)	0.145
Cells Transformed fibroblasts	1.958 (0.328)	1.809 (0.241)	0.958 (0.174)	0.801
Cervix Ectocervix	1.969 (0.361)	1.497 (0.213)	0.623 (0.176)	0.0681
Cervix Endocervix	1.729 (0.317)	1.439 (0.177)	0.884 (0.188)	0.558
Colon Sigmoid	1.600 (0.248)	1.428 (0.155)	0.835 (0.163)	0.364
Colon Transverse	1.927 (0.322)	1.697 (0.220)	0.522 (0.144)	0.015
Esophagus Gastroesophageal Junction	1.698 (0.280)	1.592 (0.202)	0.887 (0.162)	0.527
Esophagus Mucosa	1.816 (0.315)	1.481 (0.224)	0.776 (0.220)	0.318
Esophagus Muscularis	1.675 (0.268)	1.673 (0.171)	0.830 (0.160)	0.361
Fallopian Tube	1.886 (0.312)	1.332 (0.165)	0.849 (0.168)	0.406
Heart Atrial Appendage	1.624 (0.268)	1.395 (0.181)	0.875 (0.156)	0.449
Heart Left Ventricle	1.543 (0.277)	1.580 (0.200)	0.755 (0.150)	0.17
Kidney Cortex	1.748 (0.311)	1.822 (0.236)	0.861 (0.192)	0.477
Liver	1.994 (0.338)	2.204 (0.246)	0.939 (0.143)	0.669
Lung	1.870 (0.321)	1.319 (0.179)	0.609 (0.175)	0.0727
Minor Salivary Gland	1.643 (0.326)	1.394 (0.197)	0.540 (0.191)	0.0622
Muscle Skeletal	1.523 (0.307)	1.646 (0.202)	1.146 (0.246)	0.523
Nerve Tibial	1.598 (0.246)	1.358 (0.179)	1.023 (0.160)	0.89
Ovary	1.931 (0.316)	1.490 (0.182)	0.991 (0.157)	0.951
Pancreas	2.275 (0.351)	1.695 (0.216)	0.820 (0.159)	0.314
Pituitary	1.336 (0.313)	1.517 (0.221)	0.730 (0.203)	0.277
Prostate	1.773 (0.342)	1.358 (0.168)	0.584 (0.185)	0.104
Skin Not Sun Exposed (Suprapubic)	1.598 (0.294)	1.493 (0.181)	0.803 (0.170)	0.237
Skin Sun Exposed (Lower leg)	1.446 (0.238)	1.279 (0.157)	0.636 (0.174)	0.0972
Small Intestine Terminal Ileum	1.802 (0.301)	1.606 (0.184)	0.731 (0.154)	0.115
Spleen	1.845 (0.314)	1.170 (0.161)	0.735 (0.203)	0.282
Stomach	2.702 (0.407)	1.940 (0.285)	0.608 (0.136)	0.0207
Testis	0.986 (0.235)	0.764 (0.122)	1.106 (0.322)	0.739
Thyroid	1.371 (0.311)	1.788 (0.193)	0.778 (0.168)	0.252
Uterus	1.931 (0.328)	1.698 (0.217)	0.587 (0.165)	0.035
Vagina	1.635 (0.297)	0.986 (0.149)	0.917 (0.224)	0.75
Whole Blood	1.523 (0.295)	0.968 (0.153)	0.807 (0.252)	0.503

## Sheet: DBP
tissue	EAS h2g(C) enrichment (s.e.)	EUR h2g(C) enrichment (s.e.)	λ2(C) (s.e.)	p-value
Adipose Subcutaneous	1.966 (0.209)	1.675 (0.097)	0.686 (0.060)	5.18e-05
Adipose Visceral (Omentum)	2.082 (0.238)	1.642 (0.097)	0.704 (0.068)	0.000586
Adrenal Gland	1.878 (0.245)	1.483 (0.087)	0.813 (0.082)	0.0537
Artery Aorta	1.413 (0.227)	1.746 (0.091)	1.058 (0.100)	0.549
Artery Coronary	1.507 (0.208)	1.746 (0.087)	0.915 (0.085)	0.348
Artery Tibial	1.541 (0.215)	1.685 (0.084)	0.939 (0.079)	0.47
Bladder	1.392 (0.193)	1.489 (0.083)	0.794 (0.083)	0.0463
Brain Amygdala	0.955 (0.161)	0.999 (0.046)	0.802 (0.113)	0.133
Brain Anterior cingulate cortex (BA24)	0.920 (0.217)	0.993 (0.049)	0.860 (0.183)	0.463
Brain Caudate (basal ganglia)	1.141 (0.185)	1.026 (0.052)	0.809 (0.145)	0.227
Brain Cerebellar Hemisphere	1.063 (0.195)	1.124 (0.059)	0.853 (0.135)	0.311
Brain Cerebellum	1.124 (0.209)	1.164 (0.059)	0.834 (0.134)	0.262
Brain Cortex	1.026 (0.231)	1.009 (0.052)	0.845 (0.165)	0.372
Brain Frontal Cortex (BA9)	0.894 (0.209)	0.989 (0.049)	0.863 (0.180)	0.469
Brain Hippocampus	1.070 (0.172)	0.979 (0.046)	0.752 (0.134)	0.107
Brain Hypothalamus	1.075 (0.177)	0.972 (0.047)	0.776 (0.130)	0.125
Brain Nucleus accumbens (basal ganglia)	0.987 (0.182)	0.971 (0.050)	0.853 (0.159)	0.379
Brain Putamen (basal ganglia)	1.178 (0.184)	1.017 (0.051)	0.775 (0.135)	0.138
Brain Spinal cord (cervical c-1)	1.181 (0.163)	1.048 (0.057)	0.883 (0.102)	0.288
Brain Substantia nigra	1.174 (0.175)	1.007 (0.049)	0.808 (0.127)	0.175
Breast Mammary Tissue	1.875 (0.216)	1.502 (0.081)	0.746 (0.075)	0.00675
Cells EBV-transformed lymphocytes	1.460 (0.225)	1.246 (0.076)	0.851 (0.101)	0.179
Cells Transformed fibroblasts	1.533 (0.203)	1.348 (0.074)	0.856 (0.093)	0.155
Cervix Ectocervix	1.594 (0.216)	1.515 (0.080)	0.887 (0.082)	0.211
Cervix Endocervix	1.522 (0.239)	1.517 (0.100)	0.846 (0.100)	0.176
Colon Sigmoid	1.765 (0.240)	1.603 (0.090)	0.745 (0.076)	0.00434
Colon Transverse	1.741 (0.225)	1.625 (0.106)	0.787 (0.078)	0.0233
Esophagus Gastroesophageal Junction	1.688 (0.236)	1.624 (0.088)	0.874 (0.085)	0.176
Esophagus Mucosa	1.679 (0.215)	1.332 (0.095)	0.783 (0.093)	0.0418
Esophagus Muscularis	1.756 (0.242)	1.657 (0.089)	0.858 (0.085)	0.135
Fallopian Tube	1.725 (0.260)	1.523 (0.085)	0.739 (0.087)	0.0166
Heart Atrial Appendage	1.638 (0.190)	1.641 (0.078)	0.883 (0.077)	0.157
Heart Left Ventricle	1.784 (0.202)	1.702 (0.087)	0.804 (0.087)	0.0566
Kidney Cortex	1.783 (0.226)	1.502 (0.091)	0.861 (0.087)	0.146
Liver	1.901 (0.311)	1.467 (0.099)	0.675 (0.096)	0.0211
Lung	1.946 (0.261)	1.596 (0.110)	0.785 (0.080)	0.024
Minor Salivary Gland	1.453 (0.205)	1.311 (0.078)	0.815 (0.109)	0.131
Muscle Skeletal	1.680 (0.204)	1.426 (0.074)	0.848 (0.098)	0.152
Nerve Tibial	1.707 (0.221)	1.477 (0.093)	0.830 (0.076)	0.0517
Ovary	1.402 (0.193)	1.426 (0.080)	0.799 (0.085)	0.0386
Pancreas	1.016 (0.192)	1.079 (0.080)	0.819 (0.122)	0.196
Pituitary	1.677 (0.230)	1.302 (0.089)	0.595 (0.088)	0.0014
Prostate	1.829 (0.286)	1.666 (0.111)	0.789 (0.093)	0.0674
Skin Not Sun Exposed (Suprapubic)	1.750 (0.232)	1.438 (0.081)	0.780 (0.089)	0.0371
Skin Sun Exposed (Lower leg)	1.863 (0.252)	1.443 (0.086)	0.764 (0.105)	0.0658
Small Intestine Terminal Ileum	1.267 (0.209)	1.375 (0.086)	0.895 (0.110)	0.376
Spleen	1.813 (0.251)	1.506 (0.096)	0.680 (0.092)	0.00851
Stomach	1.689 (0.220)	1.609 (0.116)	0.796 (0.077)	0.027
Testis	0.546 (0.202)	0.974 (0.070)	1.428 (0.305)	0.0573
Thyroid	1.226 (0.188)	1.406 (0.079)	0.794 (0.100)	0.084
Uterus	1.622 (0.222)	1.593 (0.085)	0.851 (0.089)	0.129
Vagina	1.307 (0.187)	1.370 (0.075)	0.912 (0.103)	0.41
Whole Blood	1.088 (0.219)	1.137 (0.085)	0.871 (0.135)	0.376

## Sheet: EGFR
tissue	EAS h2g(C) enrichment (s.e.)	EUR h2g(C) enrichment (s.e.)	λ2(C) (s.e.)	p-value
Adipose Subcutaneous	1.673 (0.134)	1.777 (0.188)	0.709 (0.068)	0.00176
Adipose Visceral (Omentum)	1.624 (0.122)	1.725 (0.192)	0.701 (0.064)	0.000869
Adrenal Gland	1.738 (0.141)	2.067 (0.229)	0.809 (0.081)	0.0528
Artery Aorta	1.741 (0.147)	2.002 (0.215)	0.793 (0.069)	0.02
Artery Coronary	1.805 (0.149)	2.176 (0.237)	0.718 (0.063)	0.00232
Artery Tibial	1.688 (0.141)	1.858 (0.193)	0.793 (0.068)	0.0175
Bladder	1.769 (0.145)	1.926 (0.189)	0.881 (0.065)	0.106
Brain Amygdala	1.093 (0.103)	0.863 (0.129)	0.988 (0.126)	0.938
Brain Anterior cingulate cortex (BA24)	1.079 (0.107)	0.983 (0.134)	0.973 (0.119)	0.824
Brain Caudate (basal ganglia)	1.112 (0.101)	0.896 (0.135)	1.092 (0.134)	0.466
Brain Cerebellar Hemisphere	1.215 (0.109)	1.330 (0.163)	0.840 (0.093)	0.124
Brain Cerebellum	1.255 (0.110)	1.371 (0.172)	0.805 (0.087)	0.0549
Brain Cortex	1.130 (0.115)	1.183 (0.146)	0.966 (0.096)	0.725
Brain Frontal Cortex (BA9)	1.044 (0.104)	1.019 (0.133)	0.964 (0.121)	0.766
Brain Hippocampus	1.044 (0.099)	0.900 (0.132)	1.007 (0.123)	0.951
Brain Hypothalamus	1.045 (0.094)	0.943 (0.139)	1.051 (0.130)	0.688
Brain Nucleus accumbens (basal ganglia)	1.054 (0.100)	1.000 (0.131)	1.035 (0.120)	0.772
Brain Putamen (basal ganglia)	1.117 (0.103)	0.974 (0.138)	1.063 (0.128)	0.612
Brain Spinal cord (cervical c-1)	1.097 (0.101)	0.993 (0.134)	0.935 (0.113)	0.584
Brain Substantia nigra	1.100 (0.100)	0.965 (0.132)	0.953 (0.114)	0.692
Breast Mammary Tissue	1.559 (0.113)	1.586 (0.166)	0.779 (0.076)	0.0143
Cells EBV-transformed lymphocytes	1.648 (0.141)	1.486 (0.215)	0.723 (0.093)	0.0223
Cells Transformed fibroblasts	1.576 (0.135)	1.634 (0.173)	0.710 (0.077)	0.00358
Cervix Ectocervix	1.639 (0.151)	1.669 (0.197)	0.833 (0.088)	0.109
Cervix Endocervix	1.618 (0.144)	1.839 (0.192)	0.943 (0.086)	0.536
Colon Sigmoid	1.448 (0.130)	1.602 (0.181)	0.770 (0.089)	0.0368
Colon Transverse	1.655 (0.149)	2.177 (0.254)	0.760 (0.081)	0.0231
Esophagus Gastroesophageal Junction	1.536 (0.139)	1.724 (0.210)	0.755 (0.083)	0.027
Esophagus Mucosa	1.734 (0.152)	1.858 (0.210)	0.774 (0.076)	0.0156
Esophagus Muscularis	1.614 (0.144)	1.755 (0.207)	0.782 (0.084)	0.0426
Fallopian Tube	1.705 (0.171)	1.788 (0.201)	0.901 (0.084)	0.285
Heart Atrial Appendage	1.533 (0.122)	1.903 (0.179)	0.723 (0.067)	0.00273
Heart Left Ventricle	1.576 (0.128)	1.883 (0.192)	0.722 (0.068)	0.00352
Kidney Cortex	2.211 (0.215)	2.710 (0.271)	0.867 (0.068)	0.106
Liver	2.191 (0.213)	2.661 (0.245)	0.838 (0.064)	0.043
Lung	1.568 (0.146)	1.932 (0.177)	0.733 (0.077)	0.00533
Minor Salivary Gland	1.905 (0.196)	1.801 (0.187)	0.967 (0.073)	0.653
Muscle Skeletal	1.858 (0.139)	2.266 (0.210)	0.764 (0.080)	0.0223
Nerve Tibial	1.423 (0.126)	1.577 (0.167)	0.762 (0.078)	0.0162
Ovary	1.639 (0.167)	1.914 (0.209)	0.755 (0.074)	0.00799
Pancreas	1.730 (0.196)	1.964 (0.249)	0.843 (0.070)	0.0699
Pituitary	1.510 (0.159)	1.490 (0.213)	0.839 (0.091)	0.127
Prostate	2.127 (0.197)	2.271 (0.246)	0.798 (0.075)	0.0369
Skin Not Sun Exposed (Suprapubic)	1.786 (0.138)	1.705 (0.177)	0.706 (0.077)	0.0025
Skin Sun Exposed (Lower leg)	1.761 (0.138)	1.711 (0.189)	0.775 (0.082)	0.0201
Small Intestine Terminal Ileum	1.682 (0.170)	2.019 (0.229)	0.672 (0.077)	0.00388
Spleen	1.609 (0.154)	1.522 (0.203)	0.637 (0.090)	0.0042
Stomach	1.777 (0.160)	2.183 (0.268)	0.760 (0.080)	0.0235
Testis	0.883 (0.127)	0.946 (0.188)	0.897 (0.148)	0.51
Thyroid	1.882 (0.196)	1.992 (0.228)	0.846 (0.070)	0.0663
Uterus	1.830 (0.163)	2.031 (0.218)	0.825 (0.072)	0.0441
Vagina	1.559 (0.143)	1.534 (0.172)	0.844 (0.090)	0.12
Whole Blood	1.400 (0.156)	1.661 (0.227)	0.633 (0.091)	0.00378

## Sheet: EO
tissue	EAS h2g(C) enrichment (s.e.)	EUR h2g(C) enrichment (s.e.)	λ2(C) (s.e.)	p-value
Adipose Subcutaneous	2.122 (0.372)	1.805 (0.118)	0.765 (0.100)	0.069
Adipose Visceral (Omentum)	2.547 (0.418)	2.031 (0.123)	0.659 (0.081)	0.00489
Adrenal Gland	1.681 (0.404)	1.660 (0.130)	0.827 (0.140)	0.289
Artery Aorta	1.282 (0.313)	1.313 (0.104)	0.979 (0.170)	0.902
Artery Coronary	1.562 (0.347)	1.361 (0.099)	0.978 (0.158)	0.89
Artery Tibial	1.418 (0.335)	1.262 (0.105)	1.036 (0.156)	0.811
Bladder	1.726 (0.327)	1.478 (0.097)	0.862 (0.128)	0.327
Brain Amygdala	0.708 (0.253)	1.029 (0.087)	1.076 (0.211)	0.695
Brain Anterior cingulate cortex (BA24)	0.494 (0.264)	1.033 (0.113)	1.122 (0.249)	0.544
Brain Caudate (basal ganglia)	0.670 (0.240)	1.086 (0.100)	1.013 (0.206)	0.918
Brain Cerebellar Hemisphere	1.195 (0.283)	1.345 (0.106)	0.867 (0.140)	0.402
Brain Cerebellum	1.151 (0.288)	1.301 (0.100)	0.851 (0.150)	0.39
Brain Cortex	0.553 (0.258)	1.054 (0.111)	1.034 (0.221)	0.819
Brain Frontal Cortex (BA9)	0.500 (0.245)	1.075 (0.109)	1.186 (0.248)	0.353
Brain Hippocampus	0.906 (0.278)	1.112 (0.098)	0.989 (0.153)	0.948
Brain Hypothalamus	0.765 (0.241)	1.026 (0.092)	1.028 (0.178)	0.869
Brain Nucleus accumbens (basal ganglia)	0.718 (0.248)	1.003 (0.097)	0.971 (0.201)	0.905
Brain Putamen (basal ganglia)	0.829 (0.238)	1.151 (0.101)	0.965 (0.172)	0.865
Brain Spinal cord (cervical c-1)	1.067 (0.293)	1.102 (0.090)	1.026 (0.148)	0.866
Brain Substantia nigra	1.144 (0.304)	1.144 (0.095)	0.953 (0.134)	0.732
Breast Mammary Tissue	2.363 (0.376)	1.850 (0.122)	0.800 (0.104)	0.101
Cells EBV-transformed lymphocytes	3.610 (0.631)	2.544 (0.173)	0.761 (0.103)	0.0714
Cells Transformed fibroblasts	1.775 (0.378)	1.691 (0.131)	0.860 (0.114)	0.308
Cervix Ectocervix	2.330 (0.451)	1.775 (0.130)	0.869 (0.108)	0.297
Cervix Endocervix	2.261 (0.424)	1.763 (0.127)	0.851 (0.102)	0.225
Colon Sigmoid	1.955 (0.401)	1.462 (0.103)	0.691 (0.113)	0.0544
Colon Transverse	2.248 (0.442)	1.734 (0.127)	0.644 (0.095)	0.0135
Esophagus Gastroesophageal Junction	1.523 (0.358)	1.627 (0.110)	0.902 (0.165)	0.592
Esophagus Mucosa	2.129 (0.421)	1.699 (0.145)	0.942 (0.115)	0.626
Esophagus Muscularis	1.461 (0.348)	1.683 (0.109)	0.908 (0.159)	0.604
Fallopian Tube	2.132 (0.412)	1.722 (0.136)	0.756 (0.116)	0.103
Heart Atrial Appendage	1.272 (0.289)	1.453 (0.098)	0.747 (0.127)	0.144
Heart Left Ventricle	1.688 (0.380)	1.617 (0.117)	0.747 (0.105)	0.0891
Kidney Cortex	1.816 (0.379)	1.550 (0.107)	0.685 (0.112)	0.0514
Liver	1.451 (0.348)	1.707 (0.141)	0.803 (0.134)	0.249
Lung	2.642 (0.511)	2.136 (0.135)	0.566 (0.082)	0.0052
Minor Salivary Gland	1.978 (0.394)	1.686 (0.133)	0.898 (0.103)	0.351
Muscle Skeletal	1.890 (0.394)	1.877 (0.134)	0.756 (0.102)	0.0809
Nerve Tibial	1.320 (0.297)	1.621 (0.113)	0.963 (0.139)	0.809
Ovary	1.711 (0.337)	1.872 (0.123)	0.789 (0.111)	0.137
Pancreas	1.511 (0.350)	1.174 (0.115)	0.750 (0.132)	0.139
Pituitary	1.132 (0.310)	1.375 (0.114)	0.874 (0.205)	0.585
Prostate	2.284 (0.497)	1.889 (0.160)	0.643 (0.092)	0.0131
Skin Not Sun Exposed (Suprapubic)	2.780 (0.515)	1.935 (0.149)	0.673 (0.087)	0.0142
Skin Sun Exposed (Lower leg)	2.794 (0.503)	1.984 (0.148)	0.633 (0.083)	0.00702
Small Intestine Terminal Ileum	2.931 (0.543)	2.128 (0.146)	0.609 (0.089)	0.00593
Spleen	3.939 (0.727)	2.794 (0.167)	0.581 (0.080)	0.00295
Stomach	2.145 (0.436)	1.624 (0.130)	0.653 (0.104)	0.0262
Testis	1.269 (0.342)	1.055 (0.088)	0.926 (0.162)	0.669
Thyroid	1.982 (0.377)	1.732 (0.119)	0.746 (0.099)	0.0608
Uterus	2.371 (0.458)	1.922 (0.128)	0.840 (0.112)	0.233
Vagina	2.199 (0.416)	1.550 (0.116)	0.766 (0.105)	0.0679
Whole Blood	3.332 (0.596)	2.395 (0.171)	0.553 (0.084)	0.00326

## Sheet: HBA1C
tissue	EAS h2g(C) enrichment (s.e.)	EUR h2g(C) enrichment (s.e.)	λ2(C) (s.e.)	p-value
Adipose Subcutaneous	2.042 (0.329)	1.892 (0.148)	0.859 (0.111)	0.225
Adipose Visceral (Omentum)	2.106 (0.335)	1.709 (0.136)	0.678 (0.121)	0.0383
Adrenal Gland	2.568 (0.397)	1.811 (0.157)	0.664 (0.112)	0.0421
Artery Aorta	1.486 (0.238)	1.686 (0.136)	1.048 (0.150)	0.752
Artery Coronary	1.408 (0.236)	1.700 (0.130)	0.966 (0.145)	0.825
Artery Tibial	1.323 (0.241)	1.627 (0.118)	1.089 (0.161)	0.558
Bladder	1.532 (0.279)	1.453 (0.122)	0.980 (0.161)	0.901
Brain Amygdala	1.303 (0.244)	1.120 (0.089)	1.045 (0.162)	0.778
Brain Anterior cingulate cortex (BA24)	1.296 (0.243)	1.163 (0.090)	1.048 (0.164)	0.767
Brain Caudate (basal ganglia)	1.260 (0.250)	1.237 (0.097)	1.123 (0.174)	0.453
Brain Cerebellar Hemisphere	1.648 (0.287)	1.291 (0.105)	0.901 (0.139)	0.499
Brain Cerebellum	1.606 (0.284)	1.278 (0.110)	0.901 (0.151)	0.536
Brain Cortex	1.296 (0.250)	1.214 (0.093)	1.053 (0.167)	0.751
Brain Frontal Cortex (BA9)	1.286 (0.243)	1.256 (0.096)	1.099 (0.161)	0.526
Brain Hippocampus	1.295 (0.232)	1.186 (0.094)	1.109 (0.168)	0.497
Brain Hypothalamus	1.202 (0.222)	1.105 (0.088)	1.103 (0.177)	0.544
Brain Nucleus accumbens (basal ganglia)	1.256 (0.251)	1.174 (0.099)	1.123 (0.174)	0.447
Brain Putamen (basal ganglia)	1.297 (0.253)	1.254 (0.095)	1.091 (0.165)	0.566
Brain Spinal cord (cervical c-1)	1.349 (0.240)	1.186 (0.079)	1.020 (0.158)	0.908
Brain Substantia nigra	1.344 (0.232)	1.165 (0.089)	1.081 (0.162)	0.6
Breast Mammary Tissue	2.227 (0.364)	1.831 (0.151)	0.781 (0.111)	0.0794
Cells EBV-transformed lymphocytes	3.018 (0.408)	1.808 (0.174)	0.591 (0.105)	0.00337
Cells Transformed fibroblasts	2.524 (0.358)	1.623 (0.138)	0.732 (0.123)	0.0683
Cervix Ectocervix	2.322 (0.382)	1.791 (0.163)	0.866 (0.123)	0.297
Cervix Endocervix	2.206 (0.384)	1.812 (0.161)	1.070 (0.134)	0.581
Colon Sigmoid	1.800 (0.327)	1.668 (0.131)	0.763 (0.130)	0.149
Colon Transverse	2.242 (0.356)	1.979 (0.177)	0.747 (0.127)	0.0832
Esophagus Gastroesophageal Junction	1.499 (0.279)	1.796 (0.133)	0.961 (0.144)	0.799
Esophagus Mucosa	2.526 (0.369)	1.870 (0.161)	0.673 (0.118)	0.0192
Esophagus Muscularis	1.850 (0.330)	1.749 (0.132)	0.861 (0.145)	0.401
Fallopian Tube	1.632 (0.326)	1.406 (0.124)	0.969 (0.163)	0.855
Heart Atrial Appendage	1.908 (0.299)	1.705 (0.123)	0.835 (0.111)	0.195
Heart Left Ventricle	2.061 (0.318)	1.928 (0.141)	0.829 (0.116)	0.206
Kidney Cortex	2.472 (0.342)	1.857 (0.162)	0.677 (0.104)	0.00923
Liver	2.688 (0.385)	2.099 (0.167)	0.703 (0.099)	0.0143
Lung	1.818 (0.334)	1.627 (0.132)	0.866 (0.161)	0.437
Minor Salivary Gland	2.386 (0.368)	1.506 (0.156)	0.759 (0.127)	0.0691
Muscle Skeletal	2.011 (0.330)	1.945 (0.159)	0.847 (0.126)	0.298
Nerve Tibial	1.999 (0.353)	1.597 (0.140)	0.967 (0.128)	0.808
Ovary	2.168 (0.351)	1.735 (0.167)	0.857 (0.121)	0.266
Pancreas	2.409 (0.351)	1.551 (0.156)	0.651 (0.099)	0.0105
Pituitary	1.745 (0.313)	1.548 (0.156)	0.766 (0.128)	0.148
Prostate	2.064 (0.399)	1.759 (0.165)	0.824 (0.136)	0.223
Skin Not Sun Exposed (Suprapubic)	2.642 (0.394)	1.627 (0.145)	0.832 (0.109)	0.139
Skin Sun Exposed (Lower leg)	2.484 (0.395)	1.662 (0.158)	0.814 (0.118)	0.143
Small Intestine Terminal Ileum	1.798 (0.319)	1.780 (0.159)	0.735 (0.113)	0.0607
Spleen	2.141 (0.379)	1.945 (0.194)	0.899 (0.138)	0.504
Stomach	2.905 (0.430)	2.136 (0.191)	0.778 (0.111)	0.0688
Testis	0.990 (0.258)	1.095 (0.126)	0.983 (0.241)	0.938
Thyroid	2.551 (0.395)	1.890 (0.146)	0.718 (0.108)	0.0419
Uterus	2.469 (0.382)	1.899 (0.162)	0.779 (0.112)	0.066
Vagina	1.798 (0.295)	1.351 (0.114)	0.893 (0.155)	0.524
Whole Blood	1.698 (0.356)	1.627 (0.170)	1.006 (0.164)	0.976

[truncated: 21 more sheets: HDL, HEIGHT, HGB, HTC, LDL, LYMPH, MCH, MCHC, MCV, MDD, MONO, NEUT, PLT, RA, RBC, SBP, SCZ, T2D, TC, TG …]
